# Supplementary material for: Transcriptomic Responses of the Marine Diatom Phaeodactylum tricornutum to High Carbon and Low Nitrogen Stress
Source: Ecol Evol. 2026 Jan 9;16(1):e72754. doi: 10.1002/ece3.72754 (PMC12789813; doi:10.1002/ece3.72754)
Supplement: Supplementary file 1 — Table S1: Primer sequences for randomly selected transcriptome‐derived genes. [file ECE3-16-e72754-s007.xlsx]

## Sheet: Sheet1
Table 1 Primer sequences for randomly selected transcriptome-derived genes
gene name	primer	sequence (5'-3')	Length of PCR products
gene-PHATRDRA FT_54015	2032-F	TCCCGCTGCCGTCGCCTTTT	128
	2032-R	CGCCGCGTCTTCCGTACTCA
gene-PHATRDRA FT_22568	22568-F	TAAGAAAGGGGAGAAACACG	280
	22568-R	TACAATACAATGGGGCAAAG
gene-PHATRDRA FT_48026	30246-F	TTCATCTATGCGGTGTCCCC	154
	30246-R	CCTTCTCCAACGCTTCTTTC
gene-PHATRDRA FT_43667	43667-F	CAGAATGTCAGCAGCACAAG	282
	43667-R	TCAATCAATCCAAGCCAAGT
gene-PHATRDRA FT_2032	44056-F	CGGAGACTAAATTGAAGGCG	262
	44056-R	GTATGGATGTTGAGAGCGGA
gene-PHATRDRA FT_54476	48026-F	CACCGACATCAGAACAACCC	282
	48026-R	TAAATCCCAAACCGAAGCAA
gene-PHATRDRA FT_49793	49793-F2	AAAGGACCTACCCGAAAAAG	278
	49793-R2	GTGACAGCGGAACCAATAAT
gene-PHATR_440 56	54015-F	TAAGAATACGGACCAGGGGG	216
	54015-R	CTGTGGGAAATAAGCAAGCA
gene-PHATRDRA FT_30246	54476-F	CACGGAGCACTATCCAAGAG	198
	54476-R	AAAATGACCGAGCTGACCAA
RPS	Q-RPS-FW	CGAAGTCAACCAGGAAACCAA	141
	Q-RPS-RV	GTGCAAGAGACCGGACATACC
18S	Q-18S-Fw	GATCCATTGGAGGGCAAGTC	383
	Q-18S-Rv	ACAGCAACGGCCAACTAAGG
