# Supplementary material for: Transcriptomic Responses of the Marine Diatom Phaeodactylum tricornutum to High Carbon and Low Nitrogen Stress
Source: Ecol Evol. 2026 Jan 9;16(1):e72754. doi: 10.1002/ece3.72754 (PMC12789813; doi:10.1002/ece3.72754)
Supplement: Supplementary file 2 — Table S2: Quality assessment table of RNA‐seq data. [file ECE3-16-e72754-s006.xlsx]

## Sheet: Table 2
Table2 Quality assessment table of RNA-seq data
Sample	Raw reads	Raw bases	Clean reads	Clean bases	Error rate(%)	Q20	Q30	GC content(%)
						(%)	(%)
HC1	58008046	8759214946	57555602	8412329696	0.0236	98.66	95.57	50.64
HC2	57069524	8617498124	56755112	8416089776	0.0235	98.67	95.64	50.56
HC3	45669940	6896160940	45397124	6742279595	0.0237	98.61	95.47	50.62
LN1	56826054	8580734154	56555328	8398659242	0.0237	98.59	95.41	50.62
LN2	62220722	9395329022	61898646	9216744086	0.0235	98.66	95.59	50.74
LN3	62282600	9404672600	61922264	9177704105	0.0237	98.58	95.41	50.81
NC1	49356516	7452833916	48956914	7133446809	0.0233	98.72	95.81	50.52
NC2	52762374	7967118474	52294460	7718508402	0.0234	98.69	95.72	50.88
NC3	51027000	7705077000	50749740	7529563348	0.0234	98.7	95.7	50.81
Average	5.50248e+07	8.30874e+09	5.46761e+07	8.08281e+09	0.0235	98.65	95.59	50.69
