# Supplementary material for: Transcriptomic Responses of the Marine Diatom Phaeodactylum tricornutum to High Carbon and Low Nitrogen Stress
Source: Ecol Evol. 2026 Jan 9;16(1):e72754. doi: 10.1002/ece3.72754 (PMC12789813; doi:10.1002/ece3.72754)
Supplement: Supplementary file 3 — Table S3: Statistics of reads ratio mapping to the reference genome. [file ECE3-16-e72754-s004.xlsx]

## Sheet: Sheet1
Table 3 Statistics of reads ratio mapping to the reference genome
Sample	Total reads	Total mapped	Multiple mapped	Uniquely mapped
HC1	57555602	52188841(90.68%)	1462636(2.54%)	50726205(88.13%)
HC2	56755112	51865955(91.39%)	1647976(2.9%)	50217979(88.48%)
HC3	45397124	41597659(91.63%)	1229010(2.71%)	40368649(88.92%)
LN1	56555328	51678651(91.38%)	1298510(2.3%)	50380141(89.08%)
LN2	61898646	56524761(91.32%)	1609486(2.6%)	54915275(88.72%)
LN3	61922264	56527218(91.29%)	1449062(2.34%)	55078156(88.95%)
NC1	48956914	45402575(92.74%)	1289914(2.63%)	44112661(90.11%)
NC2	52294460	48432933(92.62%)	1360298(2.6%)	47072635(90.01%)
NC3	50749740	46622644(91.87%)	1362494(2.68%)	45260150(89.18%)
