# Supplementary material for: Transcriptomic Responses of the Marine Diatom Phaeodactylum tricornutum to High Carbon and Low Nitrogen Stress
Source: Ecol Evol. 2026 Jan 9;16(1):e72754. doi: 10.1002/ece3.72754 (PMC12789813; doi:10.1002/ece3.72754)
Supplement: Supplementary file 5 — Table S5: Differentially expressed genes under HC. [file ECE3-16-e72754-s003.xlsx]

## Sheet: Supplementary Table S5
gene_id	gene_name	description	length	NC1_count	NC2_count	NC3_count	HC1_count	HC2_count	HC3_count	NC1_tpm	NC2_tpm	NC3_tpm	HC1_tpm	HC2_tpm	HC3_tpm	NC_tpm	HC_tpm	fc	log2fc	pvalue	padjust	significant	regulate	nr	go	KO_id	KO_name	paths	cog	cog_description	pfam	swissprot	entrez
gene-PHATRDRAFT_46383	PHATRDRAFT_46383	predicted protein	1447	151	264	238	116	47	40	6.06	11.6	11	4.68	2.11	2.19	9.55333	2.99333	0.513263	-0.962229	0.0105456	0.0411738	no	down	XP_002180771.1(predicted protein [Phaeodactylum tricornutum CCAP 1055/1])	GO:0030148(biological_process:sphingolipid biosynthetic process); GO:0042284(molecular_function:sphingolipid delta-4 desaturase activity); GO:0016021(cellular_component:integral component of membrane); GO:0006629(biological_process:lipid metabolic process); GO:0046513(biological_process:ceramide biosynthetic process)						PF00487.25(FA_desaturase:Fatty acid desaturase)	sp|Q6H5U3|DES1L_ORYSJ(Sphingolipid delta(4)-desaturase DES1-like OS=Oryza sativa subsp. japonica OX=39947 GN=Os02g0639600 PE=2 SV=1)	7201642
gene-PHATRDRAFT_44794	PHATRDRAFT_44794	predicted protein	2930	3	4	17	4	1	2	0.05	0.08	0.35	0.07	0.02	0.05	0.16	0.0466667	0.50947	-0.972931	0.428746	0.602035	no	down	XP_002178738.1(predicted protein [Phaeodactylum tricornutum CCAP 1055/1])							PF13041.7(PPR_2:PPR repeat family); PF01535.21(PPR:PPR repeat); PF17177.5(PPR_long:Pentacotripeptide-repeat region of PRORP); PF13812.7(PPR_3:Pentatricopeptide repeat domain)		7199752
gene-PHATRDRAFT_46306	PHATRDRAFT_46306	predicted protein	4825	158	494	417	181	149	123	1.69	5.74	4.99	1.78	1.74	1.73	4.14	1.75	0.82803	-0.272246	0.503496	0.666614	no	down	XP_002180724.1(predicted protein [Phaeodactylum tricornutum CCAP 1055/1])	GO:0008168(molecular_function:methyltransferase activity); GO:0046872(molecular_function:metal ion binding); GO:0032259(biological_process:methylation); GO:0016491(molecular_function:oxidoreductase activity)								7201380
gene-PHATRDRAFT_45750	PHATRDRAFT_45750	predicted protein	883	0	0	0	0	0	0	0	0	0	0	0	0	0	0	1	0	1	1	no test	no test	XP_002179978.1(predicted protein [Phaeodactylum tricornutum CCAP 1055/1])					ENOG410XQCH(T:Signal transduction mechanisms)	ENOG410XQCH(Serine Threonine protein kinase)			7200899
gene-PHATRDRAFT_14915	PHATRDRAFT_14915	predicted protein	600	13	29	49	27	26	21	1.79	4.48	8.03	3.67	4.08	4.1	4.76667	3.95	1.58298	0.662639	0.270823	0.442542	no	up	XP_002182965.1(predicted protein, partial [Phaeodactylum tricornutum CCAP 1055/1])	GO:0015934(cellular_component:large ribosomal subunit); GO:0005840(cellular_component:ribosome); GO:0003735(molecular_function:structural constituent of ribosome); GO:0003723(molecular_function:RNA binding); GO:0000470(biological_process:maturation of LSU-rRNA); GO:0006412(biological_process:translation)	K02863	RP-L1, MRPL1, rplA	map03010(Ribosome)	COG0081(J:Translation, ribosomal structure and biogenesis)	COG0081(Binds directly to 23S rRNA. The L1 stalk is quite mobile in the ribosome, and is involved in E site tRNA release (By similarity))	PF00687.22(Ribosomal_L1:Ribosomal protein L1p/L10e family)	sp|A7HCI0|RL1_ANADF(50S ribosomal protein L1 OS=Anaeromyxobacter sp. (strain Fw109-5) OX=404589 GN=rplA PE=3 SV=1)	7203609
gene-PHATRDRAFT_37595	PHATRDRAFT_37595	predicted protein	561	31	40	27	31	11	7	4.8	6.99	5.01	4.73	1.95	1.55	5.6	2.74333	0.761152	-0.393744	0.5287	0.685533	no	down	XP_002181739.1(predicted protein [Phaeodactylum tricornutum CCAP 1055/1])	GO:0016787(molecular_function:hydrolase activity); GO:0018193(biological_process:peptidyl-amino acid modification); GO:0000502(cellular_component:proteasome complex)	K07002	K07002		ENOG411109T(S:Function unknown)	ENOG411109T(Retinoblastoma binding protein 9)	PF06821.14(Ser_hydrolase:Serine hydrolase); PF12146.9(Hydrolase_4:Serine aminopeptidase, S33); PF02230.17(Abhydrolase_2:Phospholipase/Carboxylesterase); PF12697.8(Abhydrolase_6:Alpha/beta hydrolase family); PF00561.21(Abhydrolase_1:alpha/beta hydrolase fold)	sp|O88851|RBBP9_MOUSE(Putative hydrolase RBBP9 OS=Mus musculus OX=10090 GN=Rbbp9 PE=1 SV=2)	7202534
gene-PHATRDRAFT_44404	PHATRDRAFT_44404	predicted protein	2176	81	152	121	79	6	38	2.02	4.13	3.46	1.99	0.17	1.28	3.20333	1.14667	0.559423	-0.837988	0.19938	0.357565	no	down	XP_002178227.1(predicted protein [Phaeodactylum tricornutum CCAP 1055/1])	GO:0016531(molecular_function:copper chaperone activity); GO:0005758(cellular_component:mitochondrial intermembrane space); GO:0006825(biological_process:copper ion transport)						PF08242.13(Methyltransf_12:Methyltransferase domain); PF13649.7(Methyltransf_25:Methyltransferase domain); PF13847.7(Methyltransf_31:Methyltransferase domain)		7197867
gene-PHATRDRAFT_49399	PHATRDRAFT_49399	predicted protein	686	4425.22	2726.65	3143.61	6062.02	1279.99	1709.07	474.81	328.64	400.5	646.82	152.19	249.53	401.317	349.513	1.17686	0.23494	0.672606	0.797383	no	up	XP_002184070.1(predicted protein [Phaeodactylum tricornutum CCAP 1055/1])	GO:0005779(cellular_component:integral component of peroxisomal membrane); GO:0000422(biological_process:mitophagy); GO:0016559(biological_process:peroxisome fission); GO:0000266(biological_process:mitochondrial fission); GO:0016021(cellular_component:integral component of membrane); GO:0005777(cellular_component:peroxisome); GO:0005739(cellular_component:mitochondrion); GO:0031307(cellular_compo…	K17969	FIS1, TTC11, MDV2				PF14853.7(Fis1_TPR_C:Fis1 C-terminal tetratricopeptide repeat); PF14559.7(TPR_19:Tetratricopeptide repeat)	sp|Q6BLG8|FIS1_DEBHA(Mitochondrial fission 1 protein OS=Debaryomyces hansenii (strain ATCC 36239 / CBS 767 / JCM 1990 / NBRC 0083 / IGC 2968) OX=284592 GN=FIS1 PE=3 SV=2)	7195785
gene-PHATRDRAFT_36162	PHATRDRAFT_36162	predicted protein	801	42	37	107	46	10	5	3.67	3.58	10.93	4	0.99	0.61	6.06	1.86667	0.469854	-1.08971	0.128142	0.263967	no	down	XP_002180692.1(predicted protein [Phaeodactylum tricornutum CCAP 1055/1])									7201300
gene-PHATRDRAFT_48096	PHATRDRAFT_48096	predicted protein	1635	346.87	135.63	106.27	206.33	44.93	48.64	12.03	5.14	4.24	7.2	1.74	2.29	7.13667	3.74333	0.61634	-0.698201	0.330508	0.505591	no	down	XP_002182487.1(predicted protein [Phaeodactylum tricornutum CCAP 1055/1])	GO:0016021(cellular_component:integral component of membrane)						PF05990.13(DUF900:Alpha/beta hydrolase of unknown function (DUF900))		7203266
gene-PHATRDRAFT_9355	PHATRDRAFT_9355	predicted protein	1182	35	65	113	125	53	96	1.14	2.06	4.02	4.39	2.05	3.99	2.40667	3.47667	2.39282	1.25871	0.0134266	0.0490554	yes	up	XP_002176952.1(predicted protein, partial [Phaeodactylum tricornutum CCAP 1055/1])	GO:0003333(biological_process:amino acid transmembrane transport); GO:0016021(cellular_component:integral component of membrane); GO:0015171(molecular_function:amino acid transmembrane transporter activity)	K15015	SLC32A, VGAT		COG0814(S:Function unknown)	COG0814(solute carrier family 25 (mitochondrial folate)	PF01490.19(Aa_trans:Transmembrane amino acid transporter protein)	sp|F4JE35|AVT1B_ARATH(Amino acid transporter AVT1B OS=Arabidopsis thaliana OX=3702 GN=AVT1B PE=3 SV=2)	7196569
gene-PHATRDRAFT_46618	PHATRDRAFT_46618	predicted protein	1713	18	117	82	78	20	27	0.59	4.2	3.09	2.58	0.73	1.2	2.62667	1.50333	1.02809	0.0399632	0.946464	0.967504	no	up	XP_002181102.1(predicted protein [Phaeodactylum tricornutum CCAP 1055/1])	GO:0016021(cellular_component:integral component of membrane); GO:0017187(biological_process:peptidyl-glutamic acid carboxylation); GO:0008488(molecular_function:gamma-glutamyl carboxylase activity)				ENOG410XYR6(S:Function unknown); ENOG4111JT1(S:Function unknown)	ENOG410XYR6(-); ENOG4111JT1(HTTM domain protein)			7201743
gene-PHATRDRAFT_39943	PHATRDRAFT_39943	predicted protein	2424	3	19	15	10	51	46	0.07	0.46	0.38	0.22	1.25	1.37	0.303333	0.946667	6.98708	2.80469	0.0011226	0.00702009	yes	up	XP_002183993.1(predicted protein [Phaeodactylum tricornutum CCAP 1055/1])	GO:0016021(cellular_component:integral component of membrane)				ENOG410ZFUN(S:Function unknown)	ENOG410ZFUN(-)			7195558
gene-PHATRDRAFT_50272	PHATRDRAFT_50272	predicted protein	3166	2213	3402	2726	2188	1232	442	34.68	58.35	48.69	35.61	21.35	9.47	47.24	22.1433	0.73455	-0.445068	0.320412	0.495727	no	down	XP_002185220.1(predicted protein [Phaeodactylum tricornutum CCAP 1055/1])	GO:0016021(cellular_component:integral component of membrane); GO:0004609(molecular_function:phosphatidylserine decarboxylase activity); GO:0008654(biological_process:phospholipid biosynthetic process)						PF00168.31(C2:C2 domain)	sp|O14065|YC31_SCHPO(Uncharacterized protein C962.01 OS=Schizosaccharomyces pombe (strain 972 / ATCC 24843) OX=284812 GN=SPCC962.01 PE=2 SV=3)	7199114
gene-PHATR_43905	PHATR_43905	predicted protein	3647	13	113	81	65	60	32	0.18	1.74	1.31	0.93	0.94	0.61	1.07667	0.826667	1.54977	0.632059	0.308049	0.483417	no	up	XP_002186051.1(predicted protein [Phaeodactylum tricornutum CCAP 1055/1])	GO:0035194(biological_process:posttranscriptional gene silencing by RNA); GO:0008408(molecular_function:3'-5' exonuclease activity); GO:0032574(molecular_function:5'-3' RNA helicase activity); GO:0003723(molecular_function:RNA binding); GO:0005739(cellular_component:mitochondrion)	K13983	MOV10L1		COG1112(S:Function unknown)	COG1112(-)	PF13087.7(AAA_12:AAA domain); PF13086.7(AAA_11:AAA domain); PF13604.7(AAA_30:AAA domain); PF13245.7(AAA_19:AAA domain); PF04851.16(ResIII:Type III restriction enzyme, res subunit); PF13401.7(AAA_22:AAA domain); PF05127.15(Helicase_RecD:Helicase); PF00270.30(DEAD:DEAD/DEAH box helicase)	sp|Q1LXK4|M10B1_DANRE(Putative helicase mov-10-B.1 OS=Danio rerio OX=7955 GN=mov10b.1 PE=2 SV=2)	7204311
gene-PHATRDRAFT_15138	PHATRDRAFT_15138	predicted protein	987	2944.92	4225.66	3505.56	6034.35	7032.09	3765.53	192.15	303.61	265.57	393.99	515.22	338.29	253.777	415.833	2.86723	1.51966	0.000425685	0.00315367	yes	up	XP_002183103.1(predicted protein, partial [Phaeodactylum tricornutum CCAP 1055/1])	GO:0016021(cellular_component:integral component of membrane)				COG2214(O:Posttranslational modification, protein turnover, chaperones)	COG2214(nucleoredoxin-like)	PF14308.7(DnaJ-X:X-domain of DnaJ-containing); PF00226.32(DnaJ:DnaJ domain)	sp|Q8GYX8|DNJ10_ARATH(Chaperone protein dnaJ 10 OS=Arabidopsis thaliana OX=3702 GN=ATJ10 PE=2 SV=2)	7194842
gene-PHATRDRAFT_43382	PHATRDRAFT_43382	predicted protein	1833	14	46	46	31	3	5	0.42	1.52	1.6	0.95	0.1	0.21	1.18	0.42	0.566713	-0.81931	0.284567	0.459055	no	down	XP_002177905.1(predicted protein [Phaeodactylum tricornutum CCAP 1055/1])	GO:0022857(molecular_function:transmembrane transporter activity); GO:0051537(molecular_function:2 iron, 2 sulfur cluster binding); GO:0016021(cellular_component:integral component of membrane); GO:0016491(molecular_function:oxidoreductase activity)				COG0477(F:Nucleotide transport and metabolism); ENOG410ZJW5(G:Carbohydrate transport and metabolism)	COG0477(SAICAR synthetase); ENOG410ZJW5(Major Facilitator)	PF07690.17(MFS_1:Major Facilitator Superfamily); PF00083.25(Sugar_tr:Sugar (and other) transporter)		7197413
gene-PHATRDRAFT_35498	PHATRDRAFT_35498	predicted protein	951	333	13	232	581	530	572	22.85	0.98	18.5	39.86	40.86	54.11	14.11	44.9433	4.42866	2.14687	0.0170308	0.0588705	no	up	XP_002180164.1(predicted protein [Phaeodactylum tricornutum CCAP 1055/1])	GO:0016021(cellular_component:integral component of membrane)								7200760
gene-PHATRDRAFT_49256	CSN8	COP9 SigNalosome subunit 8	679	241	237	231	409	256	170	27.05	29.65	30.59	45.56	32.59	26.79	29.0967	34.98	1.89293	0.920621	0.0305795	0.0922247	no	up	XP_002183983.1(COP9 SigNalosome subunit 8 [Phaeodactylum tricornutum CCAP 1055/1])									7195710
gene-PHATRDRAFT_45734	PHATRDRAFT_45734	predicted protein	1959	1193	2489	2301	1999	2978	1529	16.92	38.33	37.4	28.92	46.84	29.35	30.8833	35.0367	2.14774	1.10282	0.0163007	0.057018	no	up	XP_002180169.1(predicted protein [Phaeodactylum tricornutum CCAP 1055/1])	GO:0016021(cellular_component:integral component of membrane)				ENOG410ZI2X(S:Function unknown); COG5142(S:Function unknown)	ENOG410ZI2X(Rab GTPase activator activity); COG5142(Rab GTPase activator activity)	PF07534.17(TLD:TLD); PF00566.19(RabGAP-TBC:Rab-GTPase-TBC domain)	sp|Q08CX5|TBC24_XENTR(TBC1 domain family member 24 OS=Xenopus tropicalis OX=8364 GN=tbc1d24 PE=2 SV=1)	7200885
gene-PHATRDRAFT_9904	PHATRDRAFT_9904	predicted protein	831	8	17	10	11	2	3	0.66	1.56	0.97	0.91	0.19	0.34	1.06333	0.48	0.726817	-0.460336	0.610215	0.75071	no	down	XP_002177850.1(predicted protein, partial [Phaeodactylum tricornutum CCAP 1055/1])	GO:0016787(molecular_function:hydrolase activity); GO:0008967(molecular_function:phosphoglycolate phosphatase activity)				COG0561(E:Amino acid transport and metabolism); ENOG410XZVQ(S:Function unknown); COG0319(S:Function unknown)	COG0561(prephenate dehydrogenase); ENOG410XZVQ(haloacid dehalogenase-like hydrolase); COG0319(haloacid dehalogenase-like hydrolase)	PF08282.13(Hydrolase_3:haloacid dehalogenase-like hydrolase); PF05116.14(S6PP:Sucrose-6F-phosphate phosphohydrolase)	sp|Q8L5Z4|YBEY_ARATH(Endoribonuclease YBEY, chloroplastic OS=Arabidopsis thaliana OX=3702 GN=YBEY PE=1 SV=1)	7197594
gene-PHATRDRAFT_16073	PHATRDRAFT_16073	predicted protein	1422	53730	20512	24474	69227	101719	62811	637.6	264.72	331.58	830.63	1337.6	1003.56	411.3	1057.26	3.77142	1.91511	0.00389804	0.0188902	yes	up	XP_002184362.1(predicted protein, partial [Phaeodactylum tricornutum CCAP 1055/1])	GO:0016787(molecular_function:hydrolase activity); GO:0005739(cellular_component:mitochondrion); GO:0004386(molecular_function:helicase activity); GO:0003724(molecular_function:RNA helicase activity); GO:0003723(molecular_function:RNA binding); GO:0003676(molecular_function:nucleic acid binding); GO:0005524(molecular_function:ATP binding)	K17679	MSS116		COG0513(L:Replication, recombination and repair)	COG0513(purine NTP-dependent helicase activity)	PF00270.30(DEAD:DEAD/DEAH box helicase); PF00271.32(Helicase_C:Helicase conserved C-terminal domain); PF04851.16(ResIII:Type III restriction enzyme, res subunit)	sp|Q0JL73|RH26_ORYSJ(DEAD-box ATP-dependent RNA helicase 26 OS=Oryza sativa subsp. japonica OX=39947 GN=Os01g0618500 PE=2 SV=1)	7198316
gene-PHATRDRAFT_49122	PHATRDRAFT_49122	predicted protein	3177	53	61	101	66	58	28	0.87	1.09	1.89	1.09	1.06	0.62	1.28333	0.923333	1.23328	0.302506	0.548084	0.701907	no	up	XP_002183649.1(predicted protein [Phaeodactylum tricornutum CCAP 1055/1])									7195203
gene-PHATRDRAFT_47806	PHATRDRAFT_47806	predicted protein	1188	49.91	69.9	36	44	24	15	2.56	3.93	2.13	2.26	1.38	1.05	2.87333	1.56333	0.856792	-0.222984	0.685265	0.806325	no	down	XP_002182159.1(predicted protein [Phaeodactylum tricornutum CCAP 1055/1])	GO:0050661(molecular_function:NADP binding); GO:0050660(molecular_function:flavin adenine dinucleotide binding); GO:0004499(molecular_function:N,N-dimethylaniline monooxygenase activity); GO:0004497(molecular_function:monooxygenase activity)				COG2072(P:Inorganic ion transport and metabolism)	COG2072(Monooxygenase)			7202958
gene-PHATRDRAFT_56450	VDR	violaxanthin deepoxidase-related, chloroplast precursor	2044	5782.6	7923.26	8339.95	13505.1	5512.01	9583.46	125.26	185.95	197.57	271.85	83.46	193.65	169.593	182.987	2.25895	1.17565	0.00334618	0.0166943	yes	up	XP_002177513.1(violaxanthin deepoxidase-related, chloroplast precursor [Phaeodactylum tricornutum CCAP 1055/1])	GO:0046422(molecular_function:violaxanthin de-epoxidase activity); GO:0016021(cellular_component:integral component of membrane); GO:0016491(molecular_function:oxidoreductase activity); GO:0016851(molecular_function:magnesium chelatase activity); GO:0009507(cellular_component:chloroplast)				ENOG410YJWB(S:Function unknown)	ENOG410YJWB(Violaxanthin)	PF07137.12(VDE:VDE lipocalin domain)		7196960
gene-PHATRDRAFT_35464	PHATRDRAFT_35464	predicted protein	591	111	99	88	104	47	33	15.68	15.71	14.82	14.51	7.58	6.63	15.4033	9.57333	0.930816	-0.103433	0.837365	0.905595	no	down	XP_002179757.1(predicted protein [Phaeodactylum tricornutum CCAP 1055/1])	GO:0004725(molecular_function:protein tyrosine phosphatase activity); GO:0016021(cellular_component:integral component of membrane); GO:0008138(molecular_function:protein tyrosine/serine/threonine phosphatase activity)				ENOG4111KM0(T:Signal transduction mechanisms)	ENOG4111KM0(dual specificity protein phosphatase)	PF00782.21(DSPc:Dual specificity phosphatase, catalytic domain); PF14566.7(PTPlike_phytase:Inositol hexakisphosphate)	sp|P76093|YNBD_ECOLI(Uncharacterized protein YnbD OS=Escherichia coli (strain K12) OX=83333 GN=ynbD PE=1 SV=1)	7200515
gene-PHATRDRAFT_50332	PHATRDRAFT_50332	predicted protein	3376	2.97	15.14	38.17	19.53	47.44	36.13	0.05	0.25	0.67	0.3	0.81	0.75	0.323333	0.62	4.17772	2.06272	0.0120452	0.0450397	yes	up	XP_002185259.1(predicted protein [Phaeodactylum tricornutum CCAP 1055/1])	GO:0016021(cellular_component:integral component of membrane)				ENOG410Y2DS(S:Function unknown)	ENOG410Y2DS(-)			7199071
gene-PHATRDRAFT_32237	PHATRDRAFT_32237	predicted protein	780	2140	1250	908	1087	682	648	194.3	125.81	96.56	98.32	69.91	81.88	138.89	83.37	0.847602	-0.238541	0.677603	0.800308	no	down	XP_002176890.1(predicted protein [Phaeodactylum tricornutum CCAP 1055/1])	GO:0016706(molecular_function:oxidoreductase activity, acting on paired donors, with incorporation or reduction of molecular oxygen, 2-oxoglutarate as one donor, and incorporation of one atom each of oxygen into both donors); GO:0005506(molecular_function:iron ion binding); GO:0046872(molecular_function:metal ion binding); GO:0005096(molecular_function:GTPase activator activity); GO:0005634(cellu…	K22556	MANF, ARMET		ENOG4111QMZ(S:Function unknown)	ENOG4111QMZ(Neurotrophic factor)	PF10208.10(Armet:Degradation arginine-rich protein for mis-folding); PF02037.28(SAP:SAP domain); PF01099.18(Uteroglobin:Uteroglobin family)	sp|Q9N3B0|MANF_CAEEL(Mesencephalic astrocyte-derived neurotrophic factor homolog OS=Caenorhabditis elegans OX=6239 GN=manf-1 PE=1 SV=2)	7196875
gene-PHATRDRAFT_48069	PHATRDRAFT_48069	predicted protein	985	69376.5	60486.3	58362.2	60991.7	18908.5	22725.9	4539.11	4357.98	4433.66	3992.94	1389.21	2047.4	4443.58	2476.52	0.804727	-0.313429	0.491284	0.657138	no	down	XP_002182475.1(predicted protein [Phaeodactylum tricornutum CCAP 1055/1])									7203450
gene-PHATRDRAFT_50631	PHATRDRAFT_50631	predicted protein	1999	67.65	134.72	148.8	127.07	46.93	47.82	0.98	1.65	1.86	1.41	0.57	0.72	1.49667	0.9	1.06523	0.0911652	0.82029	0.895747	no	up	XP_002185595.1(predicted protein [Phaeodactylum tricornutum CCAP 1055/1])	GO:0009113(biological_process:purine nucleobase biosynthetic process); GO:0004044(molecular_function:amidophosphoribosyltransferase activity); GO:0046872(molecular_function:metal ion binding); GO:0006189(biological_process:'de novo' IMP biosynthetic process); GO:0009116(biological_process:nucleoside metabolic process)	K00764	purF, PPAT	map00250(Alanine, aspartate and glutamate metabolism); map00230(Purine metabolism)	COG0034(F:Nucleotide transport and metabolism)	COG0034(glutamine phosphoribosylpyrophosphate amidotransferase)	PF13522.7(GATase_6:Glutamine amidotransferase domain); PF13537.7(GATase_7:Glutamine amidotransferase domain); PF00156.28(Pribosyltran:Phosphoribosyl transferase domain); PF13230.7(GATase_4:Glutamine amidotransferases class-II)	sp|Q51342|PUR1_PSEAE(Amidophosphoribosyltransferase OS=Pseudomonas aeruginosa (strain ATCC 15692 / DSM 22644 / CIP 104116 / JCM 14847 / LMG 12228 / 1C / PRS 101 / PAO1) OX=208964 GN=purF PE=3 SV=3)	7199475
gene-PHATRDRAFT_42787	PHATRDRAFT_42787	predicted protein	953	31	28	58	28	17	2	2.12	2.11	4.61	1.92	1.31	0.19	2.94667	1.14	0.619196	-0.691532	0.359113	0.535963	no	down	XP_002177221.1(predicted protein [Phaeodactylum tricornutum CCAP 1055/1])	GO:0016021(cellular_component:integral component of membrane)				ENOG410ZMIG(U:Intracellular trafficking, secretion, and vesicular transport); ENOG410ZYE7(S:Function unknown)	ENOG410ZMIG(-); ENOG410ZYE7(-)			7196154
gene-PHATRDRAFT_49839	PHATRDRAFT_49839	predicted protein	3675	58	180	163	78	84	31	0.81	2.74	2.61	1.1	1.31	0.59	2.05333	1	0.92189	-0.117334	0.817414	0.894851	no	down	XP_002184721.1(predicted protein [Phaeodactylum tricornutum CCAP 1055/1])					ENOG410ZVC5(S:Function unknown)	ENOG410ZVC5(-)	PF13424.7(TPR_12:Tetratricopeptide repeat); PF05729.13(NACHT:NACHT domain); PF13191.7(AAA_16:AAA ATPase domain)		7198567
gene-PHATRDRAFT_43690	PHATRDRAFT_43690	predicted protein	2041	12	18	18	12	3	4	0.32	0.53	0.55	0.32	0.09	0.15	0.466667	0.186667	0.635521	-0.653989	0.406472	0.581541	no	down	XP_002178095.1(predicted protein [Phaeodactylum tricornutum CCAP 1055/1])							PF02037.28(SAP:SAP domain); PF18953.1(SAP_new25:SAP domain-containing new25)		7196994
gene-PHATRDRAFT_6254	PHATRDRAFT_6254	predicted protein	525	8	22	6	12	3	4	1.4	4.37	1.27	2.07	0.6	1.01	2.34667	1.22667	0.872888	-0.196131	0.828311	0.90008	no	down	XP_002178235.1(predicted protein, partial [Phaeodactylum tricornutum CCAP 1055/1])	GO:0016021(cellular_component:integral component of membrane)				ENOG4111GAN(U:Intracellular trafficking, secretion, and vesicular transport); COG0462(U:Intracellular trafficking, secretion, and vesicular transport)	ENOG4111GAN(Family with sequence similarity 18, member); COG0462(Family with sequence similarity 18, member)	PF05832.13(DUF846:Eukaryotic protein of unknown function (DUF846))	sp|Q8IQC1|TVP23_DROME(Uncharacterized Golgi apparatus membrane protein-like protein CG5021 OS=Drosophila melanogaster OX=7227 GN=CG5021 PE=2 SV=2)	7197877
gene-PHATRDRAFT_3311	cysK	cysteine synthase	1026	32	59	44	68	64	38	1.98	4.02	3.16	4.22	4.45	3.24	3.05333	3.97	2.29635	1.19935	0.011076	0.0423904	yes	up	XP_002177040.1(cysteine synthase, partial [Phaeodactylum tricornutum CCAP 1055/1])	GO:0006535(biological_process:cysteine biosynthetic process from serine); GO:0000439(cellular_component:core TFIIH complex); GO:0006289(biological_process:nucleotide-excision repair); GO:0004124(molecular_function:cysteine synthase activity); GO:0001671(molecular_function:ATPase activator activity)	K01738	cysK	map00270(Cysteine and methionine metabolism); map00920(Sulfur metabolism)	COG0031(E:Amino acid transport and metabolism)	COG0031(cysteine biosynthetic process from serine)	PF00291.26(PALP:Pyridoxal-phosphate dependent enzyme)	sp|P32260|CYSKP_SPIOL(Cysteine synthase, chloroplastic/chromoplastic OS=Spinacia oleracea OX=3562 GN=CYSK PE=1 SV=2)	7196676
gene-PHATRDRAFT_47844	PHATRDRAFT_47844	predicted protein	1001	54	67	41	100	80	60	3.46	4.72	3.05	6.41	5.75	5.29	3.74333	5.81667	2.54347	1.3468	0.00601472	0.0266491	yes	up	XP_002182180.1(predicted protein [Phaeodactylum tricornutum CCAP 1055/1])	GO:0016021(cellular_component:integral component of membrane)								7203073
gene-PHATRDRAFT_48903	PHATRDRAFT_48903	predicted protein	1207	20	70	34	22	11	19	1	3.86	1.97	1.11	0.62	1.31	2.27667	1.01333	0.808523	-0.306639	0.613296	0.75328	no	down	XP_002183524.1(predicted protein [Phaeodactylum tricornutum CCAP 1055/1])					ENOG410Y3JP(S:Function unknown)	ENOG410Y3JP(-)	PF00515.29(TPR_1:Tetratricopeptide repeat); PF07719.18(TPR_2:Tetratricopeptide repeat)		7194976
gene-PHATR_43963	PHATR_43963	predicted protein	1283	4	15	8	36	53	16	0.19	0.76	0.43	1.68	2.76	1.02	0.46	1.82	7.63175	2.93201	3.84E-05	0.000399991	yes	up	XP_002186370.1(predicted protein [Phaeodactylum tricornutum CCAP 1055/1])	GO:0016021(cellular_component:integral component of membrane)				ENOG410ZTRH(S:Function unknown)	ENOG410ZTRH(-)			7204183
gene-PHATRDRAFT_bd1777	PHATRDRAFT_bd1777	predicted protein	1906	0	0	0	0	0	0	0	0	0	0	0	0	0	0	1	0	1	1	no test	no test	XP_002176486.1(predicted protein, partial [Phaeodactylum tricornutum CCAP 1055/1])	GO:0006031(biological_process:chitin biosynthetic process); GO:0016021(cellular_component:integral component of membrane); GO:0004100(molecular_function:chitin synthase activity)	K00698	CHS1	map00520(Amino sugar and nucleotide sugar metabolism)	COG1215(M:Cell wall/membrane/envelope biogenesis)	COG1215(Glycosyl transferase, family 2)	PF03142.16(Chitin_synth_2:Chitin synthase); PF00535.27(Glycos_transf_2:Glycosyl transferase family 2); PF13632.7(Glyco_trans_2_3:Glycosyl transferase family group 2)	sp|P48017|CHS_SAPMO(Chitin synthase OS=Saprolegnia monoica OX=37553 GN=CHS PE=3 SV=1)	7205058
gene-PHATRDRAFT_37133	PHATRDRAFT_37133	predicted protein	498	16	41	20	22	1	6	2.64	6.04	3.82	3.68	0.22	0.9	4.16667	1.6	0.57856	-0.789463	0.3476	0.524598	no	down	XP_002181163.1(predicted protein [Phaeodactylum tricornutum CCAP 1055/1])	GO:0016021(cellular_component:integral component of membrane)								7202118
gene-PHATRDRAFT_32379	PHATRDRAFT_32379	predicted protein	4821	111	365	472	442.38	2662	1068	1.17	4.16	5.65	4.7	31.04	15.1	3.66	16.9467	10.2154	3.35268	4.59E-06	6.47E-05	yes	up	XP_002176959.1(predicted protein [Phaeodactylum tricornutum CCAP 1055/1])	GO:0016779(molecular_function:nucleotidyltransferase activity); GO:0071050(biological_process:snoRNA polyadenylation); GO:0005730(cellular_component:nucleolus); GO:0004652(molecular_function:polynucleotide adenylyltransferase activity); GO:0071044(biological_process:histone mRNA catabolic process); GO:0031499(cellular_component:TRAMP complex)	K03514	PAPD5_7, TRF4	map03018(RNA degradation)	ENOG4111I8G(S:Function unknown); COG5260(S:Function unknown)	ENOG4111I8G(-); COG5260(-)	PF01909.24(NTP_transf_2:Nucleotidyltransferase domain)		7196944
gene-PHATRDRAFT_41231	PHATRDRAFT_41231	predicted protein	954	10	36	51	13	13	5	0.68	2.71	4.05	0.89	1	0.47	2.48	0.786667	0.613028	-0.705974	0.326697	0.501783	no	down	XP_002185243.1(predicted protein [Phaeodactylum tricornutum CCAP 1055/1])					ENOG4111JQE(S:Function unknown); ENOG410XUZS(S:Function unknown)	ENOG4111JQE(Chromosome 8 open reading frame 82); ENOG410XUZS(Chromosome 8 open reading frame 82)	PF14956.7(DUF4505:Domain of unknown function (DUF4505))	sp|Q8VE95|CH082_MOUSE(UPF0598 protein C8orf82 homolog OS=Mus musculus OX=10090 PE=1 SV=1)	7199057
gene-PHATRDRAFT_45706	PHATRDRAFT_45706	predicted protein	1480	96	121	107	35	17	17	2.6	3.57	3.32	0.95	0.56	0.62	3.16333	0.71	0.351829	-1.50705	0.00139244	0.00829748	yes	down	XP_002179761.1(predicted protein, partial [Phaeodactylum tricornutum CCAP 1055/1])									7200477
gene-PHATRDRAFT_47148	PHATRDRAFT_47148	predicted protein	2328	16	155	124	78	61	48	0.37	3.9	3.28	1.82	1.57	1.5	2.51667	1.63	1.3121	0.391874	0.525685	0.683082	no	up	XP_002181410.1(predicted protein [Phaeodactylum tricornutum CCAP 1055/1])	GO:0006857(biological_process:oligopeptide transport); GO:0016021(cellular_component:integral component of membrane); GO:0015333(molecular_function:peptide:proton symporter activity); GO:0022857(molecular_function:transmembrane transporter activity); GO:1904680(molecular_function:peptide transmembrane transporter activity); GO:0035673(molecular_function:oligopeptide transmembrane transporter acti…	K03305	TC.POT		COG3104(E:Amino acid transport and metabolism)	COG3104(transporter)	PF00854.22(PTR2:POT family)	sp|P46032|PTR2_ARATH(Protein NRT1/ PTR FAMILY 8.3 OS=Arabidopsis thaliana OX=3702 GN=NPF8.3 PE=1 SV=1)	7202049
gene-PHATRDRAFT_45278	PHATRDRAFT_45278	predicted protein	1598	185	380	385	173	57	62	6.59	14.8	15.77	6.2	2.27	3.01	12.3867	3.82667	0.512885	-0.963293	0.0109818	0.042083	no	down	XP_002179272.1(predicted protein [Phaeodactylum tricornutum CCAP 1055/1])	GO:0050684(biological_process:regulation of mRNA processing); GO:0005634(cellular_component:nucleus); GO:0016021(cellular_component:integral component of membrane); GO:0010793(biological_process:regulation of mRNA export from nucleus); GO:2001253(biological_process:regulation of histone H3-K36 trimethylation)	K17498	SPN1, IWS1		COG5139(S:Function unknown)	COG5139(IWS1 homolog (S. cerevisiae))	PF08711.12(Med26:TFIIS helical bundle-like domain)	sp|F4ICK8|IWS1_ARATH(Protein IWS1 homolog 1 OS=Arabidopsis thaliana OX=3702 GN=IWS1 PE=1 SV=1)	7199935
gene-PHATRDRAFT_43654	PHATRDRAFT_43654	predicted protein	1951	22	46	63	8	18	7	0.62	1.42	2.04	0.23	0.57	0.27	1.36	0.356667	0.507279	-0.979148	0.162329	0.310462	no	down	XP_002177754.1(predicted protein [Phaeodactylum tricornutum CCAP 1055/1])	GO:0016567(biological_process:protein ubiquitination); GO:0016021(cellular_component:integral component of membrane); GO:0031464(cellular_component:Cul4A-RING E3 ubiquitin ligase complex)				ENOG4111QQH(S:Function unknown)	ENOG4111QQH(Sulfite exporter TauE/SafE)	PF01925.20(TauE:Sulfite exporter TauE/SafE)	sp|F4JIP9|TAUE5_ARATH(Sulfite exporter TauE/SafE family protein 5 OS=Arabidopsis thaliana OX=3702 GN=At4g21250 PE=2 SV=1)	7197364
gene-PHATRDRAFT_49350	PHATRDRAFT_49350	predicted protein	2462	21.88	75.16	74.63	43.82	4.52	20.69	0.48	1.78	1.85	0.96	0.11	0.61	1.37	0.56	0.705984	-0.502293	0.451492	0.622098	no	down	XP_002184166.1(predicted protein [Phaeodactylum tricornutum CCAP 1055/1])	GO:0000902(biological_process:cell morphogenesis)	K16810	TBCCD1		ENOG410XRXF(S:Function unknown)	ENOG410XRXF(TBCC domain containing 1)	PF07986.13(TBCC:Tubulin binding cofactor C)		7195871
gene-PHATRDRAFT_39741	PHATRDRAFT_39741	predicted protein	903	0	0	1	0	3	0	0	0	0.09	0	0.25	0	0.03	0.0833333	5.84569	2.54737	0.42688	1	no	up	XP_002183639.1(predicted protein [Phaeodactylum tricornutum CCAP 1055/1])									7195453
gene-PHATRDRAFT_5060	DP2	e2f-dp	546	0.46	0	0	0	1.01	1.01	0.07	0	0	0	0.19	0.23	0.0233333	0.14	7.99392	2.9989	0.412781	1	no	up	XP_002182627.1(e2f-dp, partial [Phaeodactylum tricornutum CCAP 1055/1])	GO:0003700(molecular_function:transcription factor activity, sequence-specific DNA binding); GO:0005634(cellular_component:nucleus); GO:0051726(biological_process:regulation of cell cycle); GO:0005667(cellular_component:transcription factor complex); GO:0003677(molecular_function:DNA binding)	K04683	TFDP1		ENOG410Y9QP(K:Transcription)	ENOG410Y9QP(Transcription factor)	PF08781.11(DP:Transcription factor DP); PF02319.21(E2F_TDP:E2F/DP family winged-helix DNA-binding domain)	sp|Q14186|TFDP1_HUMAN(Transcription factor Dp-1 OS=Homo sapiens OX=9606 GN=TFDP1 PE=1 SV=1)	7203436
gene-PHATRDRAFT_15126	PHATRDRAFT_15126	predicted protein	309	0	0	0	0	0	0	0	0	0	0	0	0	0	0	1	0	1	1	no test	no test	XP_002183164.1(predicted protein, partial [Phaeodactylum tricornutum CCAP 1055/1])	GO:0016021(cellular_component:integral component of membrane)				COG5036(G:Carbohydrate transport and metabolism); COG5264(O:Posttranslational modification, protein turnover, chaperones)	COG5036(mannan endO-1,4-beta-mannosidase); COG5264(Vacuolar transporter chaperone)	PF02656.16(DUF202:Domain of unknown function (DUF202))	sp|P40046|VTC1_YEAST(Vacuolar transporter chaperone 1 OS=Saccharomyces cerevisiae (strain ATCC 204508 / S288c) OX=559292 GN=VTC1 PE=1 SV=3)	7194712
gene-PHATRDRAFT_37614	hDer1-2	predicted protein	846	908	880	617	462	86	116	73.29	78.53	58.13	37.22	7.82	12.98	69.9833	19.34	0.377805	-1.40429	0.00983872	0.038998	yes	down	XP_002181749.1(predicted protein [Phaeodactylum tricornutum CCAP 1055/1])	GO:0030968(biological_process:endoplasmic reticulum unfolded protein response); GO:0016021(cellular_component:integral component of membrane); GO:1990381(molecular_function:ubiquitin-specific protease binding); GO:0000839(cellular_component:Hrd1p ubiquitin ligase ERAD-L complex); GO:0005789(cellular_component:endoplasmic reticulum membrane); GO:0030176(cellular_component:integral component of end…	K13989	DERL2_3	map04141(Protein processing in endoplasmic reticulum)	COG5291(S:Function unknown)	COG5291(Derlin 1)	PF04511.16(DER1:Der1-like family)	sp|Q4G2J5|DER12_MAIZE(Derlin-1.2 OS=Zea mays OX=4577 GN=DER1.2 PE=2 SV=1)	7202445
gene-PHATRDRAFT_2171	PHATRDRAFT_2171	predicted protein	1317	62.62	167.82	165.07	16.79	43.32	35.45	1.66	4.86	5.03	0.45	1.28	1.28	3.85	1.00333	0.522995	-0.93513	0.13284	0.270886	no	down	XP_002185352.1(predicted protein, partial [Phaeodactylum tricornutum CCAP 1055/1])	GO:0016021(cellular_component:integral component of membrane); GO:0042128(biological_process:nitrate assimilation); GO:0022857(molecular_function:transmembrane transporter activity); GO:0015112(molecular_function:nitrate transmembrane transporter activity); GO:0015113(molecular_function:nitrite transmembrane transporter activity); GO:0005886(cellular_component:plasma membrane)	K02575	NRT, narK, nrtP, nasA	map00910(Nitrogen metabolism)	COG2223(P:Inorganic ion transport and metabolism)	COG2223(Transporter)	PF07690.17(MFS_1:Major Facilitator Superfamily)	sp|Q9LXH0|NRT26_ARATH(High affinity nitrate transporter 2.6 OS=Arabidopsis thaliana OX=3702 GN=NRT2.6 PE=1 SV=1)	7199165
gene-PHATRDRAFT_bd1613	PHATRDRAFT_bd1613	predicted protein	3671	15406	35259	27610	24330	6284	5363	188.95	461.27	382.72	294.14	83.83	87.45	344.313	155.14	0.715419	-0.483141	0.24504	0.413485	no	down	XP_002176228.1(predicted protein, partial [Phaeodactylum tricornutum CCAP 1055/1])	GO:0042626(molecular_function:ATPase activity, coupled to transmembrane movement of substances); GO:0016021(cellular_component:integral component of membrane); GO:0016887(molecular_function:ATPase activity); GO:0005524(molecular_function:ATP binding); GO:0055085(biological_process:transmembrane transport)	K05658	ABCB1, CD243	map02010(ABC transporters)	COG1132(V:Defense mechanisms)	COG1132((ABC) transporter)	PF00664.24(ABC_membrane:ABC transporter transmembrane region); PF00005.28(ABC_tran:ABC transporter); PF13555.7(AAA_29:P-loop containing region of AAA domain); PF02463.20(SMC_N:RecF/RecN/SMC N terminal domain); PF13175.7(AAA_15:AAA ATPase domain); PF13304.7(AAA_21:AAA domain, putative AbiEii toxin, Type IV TA system)	sp|P21448|MDR1_CRIGR(Multidrug resistance protein 1 OS=Cricetulus griseus OX=10029 GN=ABCB1 PE=1 SV=2)	7205140
gene-PHATRDRAFT_48524	PHATRDRAFT_48524	predicted protein	1108	137	259	342	223	55	83	7.68	15.94	22.18	12.52	3.45	6.38	15.2667	7.45	0.80503	-0.312886	0.480618	0.648203	no	down	XP_002183156.1(predicted protein [Phaeodactylum tricornutum CCAP 1055/1])	GO:0016021(cellular_component:integral component of membrane)				ENOG4111I0S(S:Function unknown)	ENOG4111I0S(Protein of unknown function (DUF2854))	PF11016.9(DUF2854:Protein of unknown function (DUF2854))	sp|Q55403|Y575_SYNY3(Thylakoid membrane protein slr0575 OS=Synechocystis sp. (strain PCC 6803 / Kazusa) OX=1111708 GN=slr0575 PE=4 SV=1)	7194771
gene-PHATRDRAFT_43697	PHATRDRAFT_43697	predicted protein	1071	42	74	73	14	4	4	2.46	4.76	4.95	0.82	0.26	0.32	4.05667	0.466667	0.190666	-2.39088	7.40E-05	0.000706632	yes	down	XP_002177782.1(predicted protein [Phaeodactylum tricornutum CCAP 1055/1])	GO:0052654(molecular_function:L-leucine transaminase activity); GO:0052655(molecular_function:L-valine transaminase activity); GO:0052656(molecular_function:L-isoleucine transaminase activity); GO:0009082(biological_process:branched-chain amino acid biosynthetic process)	K00826	E2.6.1.42, ilvE	map00270(Cysteine and methionine metabolism); map00770(Pantothenate and CoA biosynthesis); map00280(Valine, leucine and isoleucine degradation); map00290(Valine, leucine and isoleucine biosynthesis)	COG0115(S:Function unknown)	COG0115(-)	PF01063.20(Aminotran_4:Amino-transferase class IV)	sp|Q54N47|BCAT_DICDI(Branched-chain-amino-acid aminotransferase OS=Dictyostelium discoideum OX=44689 GN=bcaA PE=3 SV=1)	7197239
gene-PHATR_44065	PHATR_44065	predicted protein	8086	0	0	0	0	0	0	0	0	0	0	0	0	0	0	1	0	1	1	no test	no test	XP_002186143.1(predicted protein [Phaeodactylum tricornutum CCAP 1055/1])	GO:0005634(cellular_component:nucleus); GO:0005085(molecular_function:guanyl-nucleotide exchange factor activity); GO:0001228(molecular_function:transcriptional activator activity, RNA polymerase II transcription regulatory region sequence-specific binding); GO:0006357(biological_process:regulation of transcription from RNA polymerase II promoter); GO:0000977(molecular_function:RNA polymerase II …								7204014
gene-PHATRDRAFT_20508	ELO6b_2	elongase delta 6 elongase	975	25	61	107	56	12	12	1.66	4.46	8.24	3.72	0.89	1.1	4.78667	1.90333	0.666025	-0.586353	0.348098	0.525088	no	down	XP_002180428.1(elongase delta 6 elongase [Phaeodactylum tricornutum CCAP 1055/1])	GO:0006633(biological_process:fatty acid biosynthetic process); GO:0034625(biological_process:fatty acid elongation, monounsaturated fatty acid); GO:0030176(cellular_component:integral component of endoplasmic reticulum membrane); GO:0042761(biological_process:very long-chain fatty acid biosynthetic process); GO:0016021(cellular_component:integral component of membrane); GO:0009922(molecular_func…	K10249	ELOVL4	map01040(Biosynthesis of unsaturated fatty acids); map00062(Fatty acid elongation)	ENOG410XRWT(S:Function unknown)	ENOG410XRWT(-)	PF01151.19(ELO:GNS1/SUR4 family)	sp|Q9JLJ4|ELOV2_MOUSE(Elongation of very long chain fatty acids protein 2 OS=Mus musculus OX=10090 GN=Elovl2 PE=1 SV=1)	7201238
gene-PHATRDRAFT_47702	PHATRDRAFT_47702	predicted protein	3198	9	47	65	34	13	9	0.15	0.83	1.21	0.56	0.24	0.2	0.73	0.333333	0.820989	-0.284566	0.677148	0.800308	no	down	XP_002182092.1(predicted protein [Phaeodactylum tricornutum CCAP 1055/1])							PF13041.7(PPR_2:PPR repeat family); PF01535.21(PPR:PPR repeat); PF17177.5(PPR_long:Pentacotripeptide-repeat region of PRORP)		7202707
gene-PHATRDRAFT_43402	PHATRDRAFT_43402	predicted protein	1550	422	486	434	476	157	192	15.34	19.31	18.14	17.4	6.37	9.59	17.5967	11.12	0.956537	-0.064107	0.876633	0.928684	no	down	XP_002177919.1(predicted protein [Phaeodactylum tricornutum CCAP 1055/1])	GO:0006995(biological_process:cellular response to nitrogen starvation); GO:0000407(cellular_component:pre-autophagosomal structure); GO:0034272(cellular_component:phosphatidylinositol 3-kinase complex, class III, type II); GO:0006914(biological_process:autophagy); GO:0034271(cellular_component:phosphatidylinositol 3-kinase complex, class III, type I); GO:0019898(cellular_component:extrinsic comp…	K08334	BECN, VPS30, ATG6	map04136(Autophagy - other)	ENOG410XQ85(C:Energy production and conversion)	ENOG410XQ85(Produces ATP from ADP in the presence of a proton gradient across the membrane (By similarity))	PF04111.13(APG6:Apg6 BARA domain)	sp|P87117|BECN1_SCHPO(Vacuolar protein sorting-associated protein atg6 OS=Schizosaccharomyces pombe (strain 972 / ATCC 24843) OX=284812 GN=atg6 PE=3 SV=4)	7197136
gene-PHATRDRAFT_48724	PHATRDRAFT_48724	predicted protein	2246	21	97	106	24	0	6	0.51	2.54	2.92	0.58	0	0.2	1.99	0.26	0.213781	-2.22579	0.0109414	0.0419812	yes	down	XP_002183417.1(predicted protein [Phaeodactylum tricornutum CCAP 1055/1])									7195192
gene-PHATRDRAFT_40433	PHATRDRAFT_40433	predicted protein	1758	49317	57182	78443	47338	215919	111579	1571.26	1988.85	2869.16	1518.02	7670.37	4827.46	2143.09	4671.95	4.20506	2.07213	0.00184679	0.0104339	yes	up	XP_002184358.1(predicted protein [Phaeodactylum tricornutum CCAP 1055/1])	GO:0044341(biological_process:sodium-dependent phosphate transport); GO:0015114(molecular_function:phosphate ion transmembrane transporter activity); GO:0016021(cellular_component:integral component of membrane); GO:0005436(molecular_function:sodium:phosphate symporter activity)	K14683	SLC34A, NPT, nptA		COG1283(P:Inorganic ion transport and metabolism)	COG1283(Na Pi-cotransporter)	PF02690.16(Na_Pi_cotrans:Na+/Pi-cotransporter)	sp|Q27960|NPT2B_BOVIN(Sodium-dependent phosphate transport protein 2B OS=Bos taurus OX=9913 GN=SLC34A2 PE=1 SV=1)	7198159
gene-PHATRDRAFT_45967	PHATRDRAFT_45967	predicted protein	1357	42.33	39.74	39.55	26.02	17.47	6.01	1.84	1.89	1.98	1.13	0.85	0.36	1.90333	0.78	0.627928	-0.67133	0.28329	0.457657	no	down	XP_002180319.1(predicted protein [Phaeodactylum tricornutum CCAP 1055/1])	GO:0016021(cellular_component:integral component of membrane)								7200842
gene-PHATRDRAFT_11741	PHATRDRAFT_11741	predicted protein	1269	2251.28	4187.1	3718.86	3331.64	1168.88	1677.05	106.19	216.46	202.42	157.75	61.67	108.1	175.023	109.173	1.0384	0.0543671	0.875564	0.927915	no	up	XP_002179349.1(predicted protein, partial [Phaeodactylum tricornutum CCAP 1055/1])	GO:0000159(cellular_component:protein phosphatase type 2A complex); GO:0019888(molecular_function:protein phosphatase regulator activity); GO:0006470(biological_process:protein dephosphorylation); GO:0005829(cellular_component:cytosol); GO:0031952(biological_process:regulation of protein autophosphorylation); GO:0072542(molecular_function:protein phosphatase activator activity); GO:0007165(biolog…	K11584	PPP2R5	map03015(mRNA surveillance pathway)	ENOG410XQJW(T:Signal transduction mechanisms)	ENOG410XQJW(Protein phosphatase 2, regulatory subunit B)	PF01603.21(B56:Protein phosphatase 2A regulatory B subunit (B56 family))	sp|O04376|2A5B_ARATH(Serine/threonine protein phosphatase 2A 57 kDa regulatory subunit B' beta isoform OS=Arabidopsis thaliana OX=3702 GN=B'BETA PE=1 SV=1)	7199927
gene-PHATRDRAFT_49948	PHATRDRAFT_49948	predicted protein	540	12.87	4.88	6.65	47.03	19.12	3.74	2.14	0.92	1.33	7.69	3.65	0.89	1.46333	4.07667	3.6424	1.86489	0.0357661	0.103882	no	up	XP_002184795.1(predicted protein [Phaeodactylum tricornutum CCAP 1055/1])	GO:0016020(cellular_component:membrane); GO:0016021(cellular_component:integral component of membrane); GO:0016757(molecular_function:transferase activity, transferring glycosyl groups); GO:0016267(biological_process:O-glycan processing, core 1); GO:0016263(molecular_function:glycoprotein-N-acetylgalactosamine 3-beta-galactosyltransferase activity)	K00731	C1GALT1	map00514(Other types of O-glycan biosynthesis)	ENOG410YRJG(S:Function unknown)	ENOG410YRJG(Core 1 synthase, glycoprotein-N-acetylgalactosamine 3-beta-galactosyltransferase, 1)		sp|Q18515|C1GLT_CAEEL(Glycoprotein-N-acetylgalactosamine 3-beta-galactosyltransferase 1 OS=Caenorhabditis elegans OX=6239 GN=C38H2.2 PE=2 SV=2)	7198641
gene-PHATRDRAFT_16960	PHATRDRAFT_16960	predicted protein	270	0	2	3	0	0	0	0	2.64	4.41	0	0	0	2.35	0	0.234347	-2.09328	0.56994	1	no	down	XP_002185400.1(predicted protein, partial [Phaeodactylum tricornutum CCAP 1055/1])	GO:0005737(cellular_component:cytoplasm); GO:0000413(biological_process:protein peptidyl-prolyl isomerization); GO:0006334(biological_process:nucleosome assembly); GO:0000786(cellular_component:nucleosome); GO:0003755(molecular_function:peptidyl-prolyl cis-trans isomerase activity); GO:0042025(cellular_component:host cell nucleus); GO:0003677(molecular_function:DNA binding); GO:0061077(biological…	K09569	FKBP2		COG0545(S:Function unknown)	COG0545(-)	PF00254.29(FKBP_C:FKBP-type peptidyl-prolyl cis-trans isomerase)	sp|Q32PA9|FKBP2_BOVIN(Peptidyl-prolyl cis-trans isomerase FKBP2 OS=Bos taurus OX=9913 GN=FKBP2 PE=2 SV=1)	7199330
gene-PHATRDRAFT_45518	PHATRDRAFT_45518	predicted protein	2949	2468.07	6683.99	3910.83	2642.89	6020.47	3168.17	27.63	78.9	45.92	36.27	85.87	49.33	50.8167	57.1567	1.91207	0.935137	0.0879577	0.20193	no	up	XP_002179642.1(predicted protein [Phaeodactylum tricornutum CCAP 1055/1])	GO:0016021(cellular_component:integral component of membrane); GO:0046872(molecular_function:metal ion binding); GO:0004806(molecular_function:triglyceride lipase activity); GO:0005509(molecular_function:calcium ion binding); GO:0016042(biological_process:lipid catabolic process)				COG1752(S:Function unknown)	COG1752(K07001 NTE family protein)	PF11815.9(DUF3336:Domain of unknown function (DUF3336)); PF01734.23(Patatin:Patatin-like phospholipase); PF13202.7(EF-hand_5:EF hand); PF00036.33(EF-hand_1:EF hand)	sp|P0CP52|PLPL_CRYNJ(Patatin-like phospholipase domain-containing protein CNE02340 OS=Cryptococcus neoformans var. neoformans serotype D (strain JEC21 / ATCC MYA-565) OX=214684 GN=CNE02340 PE=3 SV=1)	7200597
gene-PHATR_46837	PHATR_46837	predicted protein	2994	1	28	27	33	28	10	0.02	0.53	0.54	0.58	0.54	0.24	0.363333	0.453333	2.53093	1.33967	0.110602	0.237788	no	up	XP_002185738.1(predicted protein [Phaeodactylum tricornutum CCAP 1055/1])	GO:0030490(biological_process:maturation of SSU-rRNA); GO:0032040(cellular_component:small-subunit processome); GO:0030692(cellular_component:Noc4p-Nop14p complex); GO:0005730(cellular_component:nucleolus)	K14766	NOP14, UTP2		ENOG410XNWY(S:Function unknown)	ENOG410XNWY(Nucleolar protein)	PF04147.13(Nop14:Nop14-like family)	sp|Q8R3N1|NOP14_MOUSE(Nucleolar protein 14 OS=Mus musculus OX=10090 GN=Nop14 PE=1 SV=2)	7204690
gene-PHATR_44097	PHATR_44097	predicted protein	2406	230	433	591	840	250	183	5.12	10.51	15.07	18.87	6.2	5.51	10.2333	10.1933	1.59733	0.675662	0.124031	0.258091	no	up	XP_002186159.1(predicted protein [Phaeodactylum tricornutum CCAP 1055/1])									7203864
gene-PHATRDRAFT_49537	PHATRDRAFT_49537	predicted protein	832	239.7	170.24	184.06	143.82	14.71	46.39	19.81	15.57	17.77	11.86	1.37	5.32	17.7167	6.18333	0.466082	-1.10135	0.090578	0.206181	no	down	XP_002184272.1(predicted protein [Phaeodactylum tricornutum CCAP 1055/1])					ENOG4111C18(S:Function unknown)	ENOG4111C18(-)	PF17820.2(PDZ_6:PDZ domain)		7195749
gene-PHATRDRAFT_49201	PHATRDRAFT_49201	predicted protein	2861	487.38	738.06	599.39	469.74	197.29	259.21	8.88	14.53	12.47	8.62	4.01	6.34	11.96	6.32333	0.85887	-0.219488	0.548112	0.701907	no	down	XP_002183831.1(predicted protein [Phaeodactylum tricornutum CCAP 1055/1])									7195513
gene-PHATRDRAFT_23552	PHATRDRAFT_23552	predicted protein	3514	341	1724	1324	537	160	85	5.14	28.28	22.93	8.19	2.7	1.74	18.7833	4.21	0.381822	-1.38903	0.0100381	0.0396688	yes	down	XP_002184735.1(predicted protein [Phaeodactylum tricornutum CCAP 1055/1])	GO:0050661(molecular_function:NADP binding); GO:1902600(biological_process:hydrogen ion transmembrane transport); GO:0051287(molecular_function:NAD binding); GO:0016021(cellular_component:integral component of membrane); GO:0008746(molecular_function:NAD(P)+ transhydrogenase activity); GO:0008750(molecular_function:NAD(P)+ transhydrogenase (AB-specific) activity); GO:0003957(molecular_function:NA…	K00323	NNT	map00760(Nicotinate and nicotinamide metabolism)	COG1282(S:Function unknown)	COG1282(Methyltransferase)	PF02233.17(PNTB:NAD(P) transhydrogenase beta subunit); PF01262.22(AlaDh_PNT_C:Alanine dehydrogenase/PNT, C-terminal domain); PF05222.16(AlaDh_PNT_N:Alanine dehydrogenase/PNT, N-terminal domain); PF12769.8(PNTB_4TM:4TM region of pyridine nucleotide transhydrogenase, mitoch); PF02826.20(2-Hacid_dh_C:D-isomer specific 2-hydroxyacid dehydrogenase, NAD binding domain)	sp|Q13423|NNTM_HUMAN(NAD(P) transhydrogenase, mitochondrial OS=Homo sapiens OX=9606 GN=NNT PE=1 SV=3)	7198495
gene-PHATRDRAFT_56488	ZEP2	precursor of protein zeaxanthin epoxidase-like protein	2024	38	115	110	67	34	21	1.03	3.4	3.41	1.83	1.03	0.77	2.61333	1.21	0.818248	-0.28939	0.536981	0.692523	no	down	XP_002176935.1(precursor of protein zeaxanthin epoxidase-like protein [Phaeodactylum tricornutum CCAP 1055/1])	GO:0010277(molecular_function:chlorophyllide a oxygenase [overall] activity); GO:0008757(molecular_function:S-adenosylmethionine-dependent methyltransferase activity); GO:0052663(molecular_function:antheraxanthin epoxidase activity); GO:0051537(molecular_function:2 iron, 2 sulfur cluster binding); GO:0009540(molecular_function:zeaxanthin epoxidase [overall] activity); GO:0052662(molecular_functio…	K09838	ZEP, ABA1		COG0654(S:Function unknown)	COG0654(NAD dependent epimerase/dehydratase family)	PF01494.20(FAD_binding_3:FAD binding domain); PF01266.25(DAO:FAD dependent oxidoreductase); PF08491.11(SE:Squalene epoxidase); PF13450.7(NAD_binding_8:NAD(P)-binding Rossmann-like domain)	sp|O81360|ABA2_PRUAR(Zeaxanthin epoxidase, chloroplastic OS=Prunus armeniaca OX=36596 PE=2 SV=1)	7196921
gene-PHATRDRAFT_49131	PHATRDRAFT_49131	predicted protein	985	1972	3013	2856	480	175	196	129.02	217.08	216.96	31.42	12.86	17.66	187.687	20.6467	0.17735	-2.49533	2.82E-13	2.82E-11	yes	down	XP_002183792.1(predicted protein [Phaeodactylum tricornutum CCAP 1055/1])									7195637
gene-PHATRDRAFT_43728	PHATRDRAFT_43728	short-chain dehydrogenase/reductase	1100	97	156	158	101	20	22	5.49	9.69	10.35	5.73	1.27	1.71	8.51	2.90333	0.522748	-0.935813	0.0648534	0.161264	no	down	XP_002178115.1(short-chain dehydrogenase/reductase [Phaeodactylum tricornutum CCAP 1055/1])	GO:0016021(cellular_component:integral component of membrane); GO:0016616(molecular_function:oxidoreductase activity, acting on the CH-OH group of donors, NAD or NADP as acceptor); GO:0016491(molecular_function:oxidoreductase activity)				COG0300(S:Function unknown)	COG0300(methyltransferase like 21C)	PF00106.26(adh_short:short chain dehydrogenase); PF13561.7(adh_short_C2:Enoyl-(Acyl carrier protein) reductase); PF08659.11(KR:KR domain); PF02719.16(Polysacc_synt_2:Polysaccharide biosynthesis protein)	sp|Q8L9C4|KCR1_ARATH(Very-long-chain 3-oxoacyl-CoA reductase 1 OS=Arabidopsis thaliana OX=3702 GN=KCR1 PE=1 SV=1)	7197018
gene-PHATRDRAFT_43110	PHATRDRAFT_43110	predicted protein	1588	15.08	41	54	26.48	4	7	0.54	1.61	2.23	0.96	0.16	0.34	1.46	0.486667	0.548881	-0.865436	0.215886	0.378081	no	down	XP_002176899.1(predicted protein [Phaeodactylum tricornutum CCAP 1055/1])	GO:0005737(cellular_component:cytoplasm); GO:0070475(biological_process:rRNA base methylation); GO:0003676(molecular_function:nucleic acid binding); GO:0070042(molecular_function:rRNA (uridine-N3-)-methyltransferase activity)				ENOG4112BE7(S:Function unknown)	ENOG4112BE7(Domain of unknown function (DUF2431))	PF10354.10(DUF2431:Domain of unknown function (DUF2431))		7196885
gene-PHATRDRAFT_11391	PHATRDRAFT_11391	predicted protein	447	26	48	29	61	21	10	6.34	13.49	8.71	14.47	5.97	3.61	9.51333	8.01667	1.37292	0.457244	0.439423	0.61217	no	up	XP_002179023.1(predicted protein [Phaeodactylum tricornutum CCAP 1055/1])					ENOG4111IF0(S:Function unknown)	ENOG4111IF0(Tetratricopeptide repeat)	PF00515.29(TPR_1:Tetratricopeptide repeat); PF07719.18(TPR_2:Tetratricopeptide repeat); PF13181.7(TPR_8:Tetratricopeptide repeat)	sp|Q3ZBR5|TTC1_BOVIN(Tetratricopeptide repeat protein 1 OS=Bos taurus OX=9913 GN=TTC1 PE=2 SV=1)	7199597
gene-PHATRDRAFT_15917	PHATRDRAFT_15917	cystathionine gamma-lyase	1179	269	521	477	321	46	67	9.67	20.46	19.71	11.6	1.84	3.28	16.6133	5.57333	0.506017	-0.982743	0.0585554	0.149676	no	down	XP_002184260.1(cystathionine gamma-lyase [Phaeodactylum tricornutum CCAP 1055/1])	GO:0003824(molecular_function:catalytic activity); GO:0008017(molecular_function:microtubule binding); GO:0007018(biological_process:microtubule-based movement); GO:0003777(molecular_function:microtubule motor activity); GO:0019346(biological_process:transsulfuration); GO:0030170(molecular_function:pyridoxal phosphate binding); GO:0016829(molecular_function:lyase activity); GO:0005524(molecular_f…	K01758	CTH	map00450(Selenocompound metabolism); map00260(Glycine, serine and threonine metabolism); map00270(Cysteine and methionine metabolism)	COG0626(S:Function unknown)	COG0626(-)	PF01053.21(Cys_Met_Meta_PP:Cys/Met metabolism PLP-dependent enzyme); PF00155.22(Aminotran_1_2:Aminotransferase class I and II); PF06838.12(Met_gamma_lyase:Methionine gamma-lyase)	sp|Q55DV9|CGL_DICDI(Cystathionine gamma-lyase OS=Dictyostelium discoideum OX=44689 GN=cysA PE=1 SV=1)	7195850
gene-PHATRDRAFT_48338	PHATRDRAFT_48338	predicted protein	2188	20	12	9	18	7	4	0.5	0.32	0.26	0.45	0.19	0.13	0.36	0.256667	0.984373	-0.0227233	0.978694	0.98796	no	down	XP_002182908.1(predicted protein [Phaeodactylum tricornutum CCAP 1055/1])	GO:0005737(cellular_component:cytoplasm); GO:0004518(molecular_function:nuclease activity); GO:0005634(cellular_component:nucleus); GO:0004535(molecular_function:poly(A)-specific ribonuclease activity); GO:0000175(molecular_function:3'-5'-exoribonuclease activity); GO:0003723(molecular_function:RNA binding); GO:0003676(molecular_function:nucleic acid binding)	K01148	PARN, PNLDC1	map03018(RNA degradation)	ENOG410XS9D(S:Function unknown)	ENOG410XS9D(poly(a)-specific ribonuclease)	PF04857.21(CAF1:CAF1 family ribonuclease)	sp|Q9LG26|PARN_ARATH(Poly(A)-specific ribonuclease PARN OS=Arabidopsis thaliana OX=3702 GN=PARN PE=1 SV=2)	7203557
gene-PHATRDRAFT_bd1297	PHATRDRAFT_bd1297	predicted protein	1137	39	106	108	120.5	52	42.5	2.11	6.31	6.77	6.55	3.16	3.16	5.06333	4.29	1.48673	0.572147	0.179305	0.332249	no	up	XP_002176139.1(predicted protein, partial [Phaeodactylum tricornutum CCAP 1055/1])	GO:0005739(cellular_component:mitochondrion)				ENOG410XV7A(S:Function unknown)	ENOG410XV7A(HATPase_c domain protein)			7204803
gene-PHATRDRAFT_7718	PHATRDRAFT_7718	predicted protein	402	3	5	6	1	0	0	0.94	1.83	2.36	0.3	0	0	1.71	0.1	0.138719	-2.84976	0.133593	1	no	down	XP_002177911.1(predicted protein, partial [Phaeodactylum tricornutum CCAP 1055/1])	GO:0033743(molecular_function:peptide-methionine (R)-S-oxide reductase activity); GO:0046872(molecular_function:metal ion binding); GO:0006979(biological_process:response to oxidative stress); GO:0030091(biological_process:protein repair)				COG0229(K:Transcription)	COG0229(Promotes RNA polymerase assembly. Latches the N- and C- terminal regions of the beta' subunit thereby facilitating its interaction with the beta and alpha subunits (By similarity))	PF01641.19(SelR:SelR domain)	sp|Q6ADJ8|MSRB_LEIXX(Peptide methionine sulfoxide reductase MsrB OS=Leifsonia xyli subsp. xyli (strain CTCB07) OX=281090 GN=msrB PE=3 SV=1)	7197421
gene-PHATRDRAFT_37902	PHATRDRAFT_37902	predicted protein	2526	6.02	3.47	2	3	3	5	0.13	0.08	0.05	0.06	0.07	0.14	0.0866667	0.09	1.69758	0.763479	0.528092	0.685232	no	up	XP_002182054.1(predicted protein [Phaeodactylum tricornutum CCAP 1055/1])	GO:0016021(cellular_component:integral component of membrane); GO:0006629(biological_process:lipid metabolic process); GO:0003676(molecular_function:nucleic acid binding)				ENOG4110SZB(S:Function unknown)	ENOG4110SZB(-)			7202835
gene-PHATRDRAFT_48520	PHATRDRAFT_48520	predicted protein	2207	34	44	57	9	9	3	0.83	1.18	1.6	0.22	0.25	0.1	1.20333	0.19	0.269094	-1.89382	0.00416973	0.0198876	yes	down	XP_002183030.1(predicted protein [Phaeodactylum tricornutum CCAP 1055/1])									7194769
gene-PHATRDRAFT_20188	PHATRDRAFT_20188	predicted protein	2112	120	346	224	324	118	95	3.1	9.73	6.62	8.42	3.39	3.32	6.48333	5.04333	1.3092	0.388685	0.329893	0.505244	no	up	XP_002179982.1(predicted protein [Phaeodactylum tricornutum CCAP 1055/1])	GO:0003924(molecular_function:GTPase activity); GO:1990904(cellular_component:ribonucleoprotein complex); GO:0005739(cellular_component:mitochondrion); GO:0042256(biological_process:mature ribosome assembly); GO:0003746(molecular_function:translation elongation factor activity); GO:0043022(molecular_function:ribosome binding); GO:0005525(molecular_function:GTP binding)	K14536	RIA1	map03008(Ribosome biogenesis in eukaryotes)	COG0480(T:Signal transduction mechanisms)	COG0480(Serine Threonine protein kinase)	PF00009.28(GTP_EFTU:Elongation factor Tu GTP binding domain); PF00679.25(EFG_C:Elongation factor G C-terminus); PF14492.7(EFG_III:Elongation Factor G, domain III)	sp|O74945|RIA1_SCHPO(Ribosome assembly protein 1 OS=Schizosaccharomyces pombe (strain 972 / ATCC 24843) OX=284812 GN=ria1 PE=3 SV=1)	7200900
gene-PHATRDRAFT_44497	PHATRDRAFT_44497	predicted protein	1665	3	7	12	2	0	1	0.1	0.26	0.47	0.07	0	0.05	0.276667	0.04	0.234484	-2.09244	0.154604	0.299952	no	down	XP_002178566.1(predicted protein [Phaeodactylum tricornutum CCAP 1055/1])	GO:0016021(cellular_component:integral component of membrane)								7197721
gene-PHATRDRAFT_26813	PHATRDRAFT_26813	predicted protein	1403	0	0	1	0	0	0	0	0	0.05	0	0	0	0.0166667	0	0.914524	-0.128907	0.974798	1	no	down	XP_002179435.1(predicted protein, partial [Phaeodactylum tricornutum CCAP 1055/1])	GO:0009097(biological_process:isoleucine biosynthetic process); GO:0050661(molecular_function:NADP binding); GO:0009086(biological_process:methionine biosynthetic process); GO:0009088(biological_process:threonine biosynthetic process); GO:0004412(molecular_function:homoserine dehydrogenase activity)				COG0460(S:Function unknown)	COG0460(g patch domain and KOW)	PF00742.20(Homoserine_dh:Homoserine dehydrogenase); PF03447.17(NAD_binding_3:Homoserine dehydrogenase, NAD binding domain)	sp|P19582|DHOM_BACSU(Homoserine dehydrogenase OS=Bacillus subtilis (strain 168) OX=224308 GN=hom PE=1 SV=2)	7200088
gene-PHATRDRAFT_44848	PHATRDRAFT_44848	predicted protein	3240	0	94.41	11.57	0	0	0	0	1.64	0.21	0	0	0	0.616667	0	0.0118873	-6.39443	0.101975	0.224924	no	down	XP_002178999.1(predicted protein [Phaeodactylum tricornutum CCAP 1055/1])	GO:0003700(molecular_function:transcription factor activity, sequence-specific DNA binding); GO:0043565(molecular_function:sequence-specific DNA binding)								7199565
gene-PHATRDRAFT_55157	FABZ_2	3R-hydroxyacyl-[acyl carrier protein] dehydrase	795	6	19	20	0	0	0	0.53	1.86	2.07	0	0	0	1.48667	0	0.0238805	-5.38802	0.0006964	0.00476746	yes	down	XP_002185095.1(3R-hydroxyacyl-[acyl carrier protein] dehydrase [Phaeodactylum tricornutum CCAP 1055/1])	GO:0006633(biological_process:fatty acid biosynthetic process); GO:0047451(molecular_function:3-hydroxyoctanoyl-[acyl-carrier-protein] dehydratase activity); GO:0008693(molecular_function:3-hydroxydecanoyl-[acyl-carrier-protein] dehydratase activity); GO:0016836(molecular_function:hydro-lyase activity); GO:0004317(molecular_function:3-hydroxypalmitoyl-[acyl-carrier-protein] dehydratase activity);…	K02372	fabZ	map00780(Biotin metabolism); map00061(Fatty acid biosynthesis)	COG0764(I:Lipid transport and metabolism)	COG0764(Involved in unsaturated fatty acids biosynthesis. Catalyzes the dehydration of short chain beta-hydroxyacyl-ACPs and long chain saturated and unsaturated beta-hydroxyacyl-ACPs (By similarity))	PF07977.14(FabA:FabA-like domain)	sp|Q5WB97|FABZ_BACSK(3-hydroxyacyl-[acyl-carrier-protein] dehydratase FabZ OS=Bacillus clausii (strain KSM-K16) OX=66692 GN=fabZ PE=3 SV=1)	7198895
gene-PHATRDRAFT_44947	PHATRDRAFT_44947	predicted protein	4167	19	111	65	67	32	17	0.23	1.48	0.91	0.83	0.44	0.28	0.873333	0.516667	1.07278	0.101357	0.860288	0.918367	no	up	XP_002178834.1(predicted protein [Phaeodactylum tricornutum CCAP 1055/1])	GO:0004674(molecular_function:protein serine/threonine kinase activity); GO:0005524(molecular_function:ATP binding); GO:0004672(molecular_function:protein kinase activity)				ENOG410YD73(S:Function unknown)	ENOG410YD73(Conserved hypothetical, protein)	PF00069.26(Pkinase:Protein kinase domain); PF07714.18(PK_Tyr_Ser-Thr:Protein tyrosine and serine/threonine kinase)		7199843
gene-PHATRDRAFT_35002	PHATRDRAFT_35002	predicted protein	909	7	14	14	24	1	5	0.51	1.13	1.19	1.75	0.08	0.5	0.943333	0.776667	1.25863	0.331849	0.724382	0.833945	no	up	XP_002179520.1(predicted protein [Phaeodactylum tricornutum CCAP 1055/1])	GO:0008276(molecular_function:protein methyltransferase activity); GO:0006351(biological_process:transcription, DNA-templated)	K21804	METTL21A		ENOG4111M16(S:Function unknown)	ENOG4111M16(Putative methyltransferase)	PF10294.10(Methyltransf_16:Lysine methyltransferase)	sp|F4JNX3|CMKMT_ARATH(Calmodulin-lysine N-methyltransferase OS=Arabidopsis thaliana OX=3702 GN=CaMKMT PE=2 SV=1)	7200023
gene-PHATRDRAFT_35460	PHATRDRAFT_35460	predicted protein	906	775.74	979.01	1067.61	859.32	663.49	474.97	5.82	7.69	8.8	6.29	5.33	4.92	7.43667	5.51333	1.23206	0.301077	0.416733	0.592196	no	up	XP_002179948.1(predicted protein [Phaeodactylum tricornutum CCAP 1055/1])	GO:0016021(cellular_component:integral component of membrane); GO:0016630(molecular_function:protochlorophyllide reductase activity)	K11153	RDH12		COG1028(S:Function unknown)	COG1028(vacuolar protein sorting 51 homolog (S. cerevisiae))	PF00106.26(adh_short:short chain dehydrogenase); PF13561.7(adh_short_C2:Enoyl-(Acyl carrier protein) reductase); PF08659.11(KR:KR domain); PF01370.22(Epimerase:NAD dependent epimerase/dehydratase family)	sp|Q8TC12|RDH11_HUMAN(Retinol dehydrogenase 11 OS=Homo sapiens OX=9606 GN=RDH11 PE=1 SV=2)	7200512
gene-PHATR_18793	PHATR_18793	predicted protein	2576	153	235	236	181	69	79	3.16	5.28	5.57	3.77	1.58	2.21	4.67	2.52	0.875362	-0.192048	0.605195	0.747058	no	down	XP_002186508.1(predicted protein [Phaeodactylum tricornutum CCAP 1055/1])	GO:0006457(biological_process:protein folding); GO:0005739(cellular_component:mitochondrion); GO:0019901(molecular_function:protein kinase binding); GO:0005743(cellular_component:mitochondrial inner membrane); GO:0051082(molecular_function:unfolded protein binding); GO:0005524(molecular_function:ATP binding)	K09488;K04079	TRAP1, HSP75;HSP90A, htpG	map04141(Protein processing in endoplasmic reticulum)	COG0326(S:Function unknown)	COG0326(Domain of unknown function (DUF1995))	PF00183.19(HSP90:Hsp90 protein); PF13589.7(HATPase_c_3:Histidine kinase-, DNA gyrase B-, and HSP90-like ATPase); PF02518.27(HATPase_c:Histidine kinase-, DNA gyrase B-, and HSP90-like ATPase)	sp|Q24VT7|HTPG_DESHY(Chaperone protein HtpG OS=Desulfitobacterium hafniense (strain Y51) OX=138119 GN=htpG PE=3 SV=1)	7204126
gene-PHATRDRAFT_47753	PHATRDRAFT_47753	predicted protein	2103	388	429	410	312	229	241	10.11	12.19	12.28	8.18	6.63	8.51	11.5267	7.77333	1.11334	0.154895	0.715031	0.828079	no	up	XP_002181966.1(predicted protein [Phaeodactylum tricornutum CCAP 1055/1])							PF13639.7(zf-RING_2:Ring finger domain); PF12678.8(zf-rbx1:RING-H2 zinc finger domain); PF00097.26(zf-C3HC4:Zinc finger, C3HC4 type (RING finger)); PF13923.7(zf-C3HC4_2:Zinc finger, C3HC4 type (RING finger)); PF12861.8(zf-ANAPC11:Anaphase-promoting complex subunit 11 RING-H2 finger)		7202919
gene-PHATRDRAFT_39232	PHATRDRAFT_39232	predicted protein	570	0	5	3	0	0	0	0	0.85	0.54	0	0	0	0.463333	0	0.150269	-2.73438	0.384342	1	no	down	XP_002183138.1(predicted protein [Phaeodactylum tricornutum CCAP 1055/1])									7194929
gene-PHATRDRAFT_31657	PHATRDRAFT_31657	predicted protein	1200	0	1	2	1	2	1	0	0.06	0.12	0.05	0.11	0.07	0.06	0.0766667	2.82318	1.49732	0.450532	1	no	up	XP_002177128.1(predicted protein [Phaeodactylum tricornutum CCAP 1055/1])	GO:0016021(cellular_component:integral component of membrane); GO:0008146(molecular_function:sulfotransferase activity); GO:0006974(biological_process:cellular response to DNA damage stimulus); GO:2000001(biological_process:regulation of DNA damage checkpoint); GO:0003677(molecular_function:DNA binding); GO:0005634(cellular_component:nucleus)						PF03567.15(Sulfotransfer_2:Sulfotransferase family)		7196299
gene-PHATRDRAFT_35620	PHATRDRAFT_35620	predicted protein	1125	4	1	1	0	1	0	0.22	0.06	0.06	0	0.06	0	0.113333	0.02	0.269839	-1.88983	0.413809	1	no	down	XP_002180030.1(predicted protein [Phaeodactylum tricornutum CCAP 1055/1])	GO:0016021(cellular_component:integral component of membrane); GO:0005509(molecular_function:calcium ion binding); GO:0004930(molecular_function:G-protein coupled receptor activity)				ENOG410ZTZC(S:Function unknown)	ENOG410ZTZC(-)			7200826
gene-PHATRDRAFT_44520	PHATRDRAFT_44520	predicted protein	1320	74	152	127	94	198	40	3.32	7.48	6.58	4.24	9.94	2.45	5.79333	5.54333	1.83698	0.877337	0.160141	0.307288	no	up	XP_002178306.1(predicted protein [Phaeodactylum tricornutum CCAP 1055/1])									7197781
gene-PHATRDRAFT_48993	PHATRDRAFT_48993	predicted protein	1435	19	35	22	13	2	4	0.77	1.55	1.03	0.53	0.09	0.22	1.11667	0.28	0.394698	-1.34118	0.0799325	0.18879	no	down	XP_002183577.1(predicted protein [Phaeodactylum tricornutum CCAP 1055/1])	GO:0016021(cellular_component:integral component of membrane)	K23573	DSPP						7195262
gene-PHATRDRAFT_107	PHATRDRAFT_107	predicted protein	1803	2534	7873	7925	3614	9311	4995	15.48	52.16	55.11	22.32	63.23	41	40.9167	42.1833	2.14785	1.10289	0.0566478	0.145906	no	up	XP_002177369.1(predicted protein, partial [Phaeodactylum tricornutum CCAP 1055/1])					COG4886(S:Function unknown)	COG4886(Oligomeric golgi complex)	PF13855.7(LRR_8:Leucine rich repeat); PF12799.8(LRR_4:Leucine Rich repeats (2 copies))		7196818
gene-PHATRDRAFT_11649	PHATRDRAFT_11649	predicted protein	522	409	356	358	483	243	206	72.47	71.52	76.51	84.02	49.51	52.68	73.5	62.07	1.29209	0.369711	0.399126	0.574204	no	up	XP_002179279.1(predicted protein, partial [Phaeodactylum tricornutum CCAP 1055/1])	GO:0033179(cellular_component:proton-transporting V-type ATPase, V0 domain); GO:0016021(cellular_component:integral component of membrane); GO:0015078(molecular_function:hydrogen ion transmembrane transporter activity); GO:0046961(molecular_function:proton-transporting ATPase activity, rotational mechanism); GO:0016787(molecular_function:hydrolase activity)	K03661	ATPeV0B, ATP6F	map04145(Phagosome); map00190(Oxidative phosphorylation)	COG0636(S:Function unknown)	COG0636(HOOK protein)	PF00137.22(ATP-synt_C:ATP synthase subunit C)	sp|Q91V37|VATO_MOUSE(V-type proton ATPase 21 kDa proteolipid subunit OS=Mus musculus OX=10090 GN=Atp6v0b PE=1 SV=1)	7199939
gene-PHATRDRAFT_20787	PHATRDRAFT_20787	predicted protein	1639	388	1303	928	954	624	547	13.42	49.24	36.89	33.2	24.08	25.72	33.1833	27.6667	1.5473	0.629752	0.0892268	0.204072	no	up	XP_002180975.1(predicted protein [Phaeodactylum tricornutum CCAP 1055/1])	GO:0046872(molecular_function:metal ion binding); GO:0004222(molecular_function:metalloendopeptidase activity)	K17732	PMPCB, MAS1		COG0612(S:Function unknown)	COG0612(Tetracycline resistance protein)	PF00675.21(Peptidase_M16:Insulinase (Peptidase family M16)); PF05193.22(Peptidase_M16_C:Peptidase M16 inactive domain)	sp|Q42290|MPPB_ARATH(Probable mitochondrial-processing peptidase subunit beta, mitochondrial OS=Arabidopsis thaliana OX=3702 GN=At3g02090 PE=1 SV=2)	7201661
gene-PHATRDRAFT_46991	PHATRDRAFT_46991	predicted protein	735	6057	4150	4675	13696	12694	13831	601.11	457.56	544.96	1352.06	1424.84	1917.06	534.543	1564.65	4.61639	2.20676	2.65E-05	0.000290133	yes	up	XP_002181304.1(predicted protein [Phaeodactylum tricornutum CCAP 1055/1])	GO:0020037(molecular_function:heme binding); GO:0016021(cellular_component:integral component of membrane); GO:0006121(biological_process:mitochondrial electron transport, succinate to ubiquinone); GO:0005743(cellular_component:mitochondrial inner membrane); GO:0006099(biological_process:tricarboxylic acid cycle); GO:0048039(molecular_function:ubiquinone binding); GO:0005749(cellular_component:mi…	K00237	SDHD, SDH4	map00020(Citrate cycle (TCA cycle)); map00190(Oxidative phosphorylation)			PF05328.13(CybS:CybS, succinate dehydrogenase cytochrome B small subunit)		7202094
gene-PHATRDRAFT_bd392	PHATRDRAFT_bd392	predicted protein	963	0	0	0	0	0	0	0	0	0	0	0	0	0	0	1	0	1	1	no test	no test	XP_002176224.1(predicted protein [Phaeodactylum tricornutum CCAP 1055/1])	GO:0016888(molecular_function:endodeoxyribonuclease activity, producing 5'-phosphomonoesters); GO:0008296(molecular_function:3'-5'-exodeoxyribonuclease activity); GO:0016788(molecular_function:hydrolase activity, acting on ester bonds)	K03424	tatD		COG0084(L:Replication, recombination and repair)	COG0084(tatd family)	PF01026.22(TatD_DNase:TatD related DNase)	sp|Q6P8M1|TATD1_MOUSE(Putative deoxyribonuclease TATDN1 OS=Mus musculus OX=10090 GN=Tatdn1 PE=1 SV=1)	7205081
gene-PHATRDRAFT_37231	PHATRDRAFT_37231	predicted protein	2214	352	315	294	265	58	60	12.82	11.95	10.87	10.54	2.04	2.67	11.88	5.08333	0.548937	-0.865288	0.101667	0.224408	no	down	XP_002181382.1(predicted protein [Phaeodactylum tricornutum CCAP 1055/1])	GO:0016021(cellular_component:integral component of membrane)				ENOG410ZP4W(S:Function unknown)	ENOG410ZP4W(-)	PF13843.7(DDE_Tnp_1_7:Transposase IS4)		7202183
gene-PHATRDRAFT_40199	PHATRDRAFT_40199	predicted protein	876	3	11	5	6	6	1	0.23	0.93	0.45	0.46	0.52	0.11	0.536667	0.363333	1.24885	0.320597	0.767806	0.861475	no	up	XP_002184242.1(predicted protein [Phaeodactylum tricornutum CCAP 1055/1])							PF09353.11(DUF1995:Domain of unknown function (DUF1995))		7195715
gene-PHATRDRAFT_34431	PHATRDRAFT_34431	predicted protein	786	23	33	20	15	6	1	2.06	3.28	2.1	1.34	0.61	0.12	2.48	0.69	0.431765	-1.21168	0.132597	0.270513	no	down	XP_002178802.1(predicted protein [Phaeodactylum tricornutum CCAP 1055/1])		K12800;cmk;K22626;K22614	NLRP3, PYPAF1;;NLRP5;NLRC3, NOD3		ENOG4111BJJ(P:Inorganic ion transport and metabolism)	ENOG4111BJJ(Sodium hydrogen exchanger)	PF13516.7(LRR_6:Leucine Rich repeat)	sp|P59047|NALP5_HUMAN(NACHT, LRR and PYD domains-containing protein 5 OS=Homo sapiens OX=9606 GN=NLRP5 PE=2 SV=2)	7199593
gene-PHATR_1864	PHATR_1864	predicted protein	1215	1272	1025	2014	1376	360	951	25.65	22.37	46.94	27.71	7.99	25.65	31.6533	20.45	1.02928	0.041639	0.937736	0.962743	no	up	XP_002185646.1(predicted protein, partial [Phaeodactylum tricornutum CCAP 1055/1])	GO:0005737(cellular_component:cytoplasm); GO:0018105(biological_process:peptidyl-serine phosphorylation); GO:0005634(cellular_component:nucleus); GO:0009931(molecular_function:calcium-dependent protein serine/threonine kinase activity); GO:0004674(molecular_function:protein serine/threonine kinase activity); GO:0005516(molecular_function:calmodulin binding); GO:0004672(molecular_function:protein …	K13412	CPK	map05145(Toxoplasmosis)	ENOG410XRMJ(T:Signal transduction mechanisms)	ENOG410XRMJ(calcium-dependent protein kinase)	PF00069.26(Pkinase:Protein kinase domain); PF07714.18(PK_Tyr_Ser-Thr:Protein tyrosine and serine/threonine kinase); PF00036.33(EF-hand_1:EF hand); PF13499.7(EF-hand_7:EF-hand domain pair); PF13833.7(EF-hand_8:EF-hand domain pair); PF13405.7(EF-hand_6:EF-hand domain); PF13202.7(EF-hand_5:EF hand); PF10591.10(SPARC_Ca_bdg:Secreted protein acidic and rich in cysteine Ca binding region); PF06293.15(K…	sp|Q42479|CDPK3_ARATH(Calcium-dependent protein kinase 3 OS=Arabidopsis thaliana OX=3702 GN=CPK3 PE=1 SV=1)	7204415
gene-PHATRDRAFT_49003	PHATRDRAFT_49003	predicted protein	1510	12979.2	18433.3	13924.7	6435.3	557.61	1592.85	495	768.69	610.95	246.75	23.74	82.71	624.88	117.733	0.264413	-1.91914	0.00137635	0.00822827	yes	down	XP_002183713.1(predicted protein [Phaeodactylum tricornutum CCAP 1055/1])	GO:0016021(cellular_component:integral component of membrane); GO:0046872(molecular_function:metal ion binding); GO:0020037(molecular_function:heme binding); GO:0016491(molecular_function:oxidoreductase activity)	K00326	E1.6.2.2	map00520(Amino sugar and nucleotide sugar metabolism)	COG5274(C:Energy production and conversion)	COG5274(L-Lactate permease)	PF00173.29(Cyt-b5:Cytochrome b5-like Heme/Steroid binding domain)		7195399
gene-PHATRDRAFT_35592	PHATRDRAFT_35592	predicted protein	588	413	396	319	267	61	53	58.87	63.43	54.21	37.58	9.93	10.75	58.8367	19.42	0.461778	-1.11473	0.0370602	0.106648	no	down	XP_002180012.1(predicted protein [Phaeodactylum tricornutum CCAP 1055/1])					ENOG4111VGE(S:Function unknown)	ENOG4111VGE(-)			7200808
gene-PHATRDRAFT_44910	PHATRDRAFT_44910	predicted protein	1881	10	55	48	21	9	12	0.29	1.77	1.62	0.62	0.3	0.48	1.22667	0.466667	0.709222	-0.495691	0.449663	0.6208	no	down	XP_002179033.1(predicted protein [Phaeodactylum tricornutum CCAP 1055/1])	GO:0042276(biological_process:error-prone translesion synthesis); GO:0006281(biological_process:DNA repair); GO:0009314(biological_process:response to radiation); GO:0005634(cellular_component:nucleus); GO:0003887(molecular_function:DNA-directed DNA polymerase activity); GO:0005657(cellular_component:replication fork); GO:0035861(cellular_component:site of double-strand break); GO:0003684(molecul…	K03509	POLH		COG0389(T:Signal transduction mechanisms)	COG0389(calcium-dependent protein kinase)	PF00817.21(IMS:impB/mucB/samB family); PF11799.9(IMS_C:impB/mucB/samB family C-terminal domain)	sp|Q8H2D5|POLH_ARATH(DNA polymerase eta OS=Arabidopsis thaliana OX=3702 GN=POLH PE=1 SV=1)	7199604
gene-PHATRDRAFT_31658	PHATRDRAFT_31658	predicted protein	903	17	24	32	12	7	11	1.25	1.95	2.74	0.88	0.58	1.12	1.98	0.86	0.747633	-0.419598	0.529443	0.686204	no	down	XP_002177129.1(predicted protein [Phaeodactylum tricornutum CCAP 1055/1])	GO:0016021(cellular_component:integral component of membrane)				ENOG410Y61I(S:Function unknown); ENOG4111MQP(S:Function unknown); ENOG410ZTRH(S:Function unknown)	ENOG410Y61I(-); ENOG4111MQP(-); ENOG410ZTRH(-)	PF17784.2(Sulfotransfer_4:Sulfotransferase domain); PF13469.7(Sulfotransfer_3:Sulfotransferase family)		7195990
gene-PHATRDRAFT_46427	PHATRDRAFT_46427	predicted protein	1099	1	14	5	0	152	82	0.06	0.87	0.33	0	9.65	6.37	0.42	5.34	31.1282	4.96015	0.0129545	0.0477535	yes	up	XP_002180980.1(predicted protein [Phaeodactylum tricornutum CCAP 1055/1])	GO:0015707(biological_process:nitrite transport); GO:0016021(cellular_component:integral component of membrane); GO:0003924(molecular_function:GTPase activity); GO:0006913(biological_process:nucleocytoplasmic transport); GO:0015513(molecular_function:nitrite uptake transmembrane transporter activity); GO:0022857(molecular_function:transmembrane transporter activity); GO:0005525(molecular_function…				COG2116(P:Inorganic ion transport and metabolism)	COG2116(formate transmembrane transporter activity)	PF01226.18(Form_Nir_trans:Formate/nitrite transporter)	sp|Q50568|FDHC_METTF(Probable formate transporter OS=Methanothermobacter thermautotrophicus OX=145262 GN=fdhC PE=3 SV=1)	7201669
gene-PHATRDRAFT_32976	PHATRDRAFT_32976	predicted protein	975	0	6	6	4	0	0	0	0.44	0.46	0.27	0	0	0.3	0.09	0.496784	-1.00931	0.639911	1	no	down	XP_002178101.1(predicted protein [Phaeodactylum tricornutum CCAP 1055/1])		K18180	COA7, SELRC1, RESA1		COG0790(O:Posttranslational modification, protein turnover, chaperones)	COG0790(anaphase promoting complex subunit 7)	PF08238.13(Sel1:Sel1 repeat)		7197001
gene-PHATRDRAFT_44486	PHATRDRAFT_44486	predicted protein	2902	253	559	554	251	188	133	4.58	11.01	11.47	4.59	3.79	3.25	9.02	3.87667	0.771964	-0.373394	0.29483	0.469634	no	down	XP_002178286.1(predicted protein [Phaeodactylum tricornutum CCAP 1055/1])	GO:0016021(cellular_component:integral component of membrane); GO:0008237(molecular_function:metallopeptidase activity)				COG0750(S:Function unknown)	COG0750(The exact function is not known. Can catalyze the reduction of a variety of substrates like dimethyl sulfoxide, trimethylamine N-oxide, phenylmethyl sulfoxide and L-methionine sulfoxide. Cannot reduce cyclic N-oxides. Shows no activity as sulfite oxidase (By similarity))		sp|Q852K0|EGY1_ORYSJ(Probable zinc metalloprotease EGY1, chloroplastic OS=Oryza sativa subsp. japonica OX=39947 GN=EGY1 PE=2 SV=3)	7197762
gene-PHATRDRAFT_45556	PHATRDRAFT_45556	predicted protein	2838	153	512	481	125	182	50	2.8	10.04	9.96	2.29	3.69	1.22	7.6	2.4	0.620164	-0.689279	0.215762	0.377937	no	down	XP_002179863.1(predicted protein [Phaeodactylum tricornutum CCAP 1055/1])									7200624
gene-PHATR_43983	PHATR_43983	predicted protein	2419	412	920	792	353	190	204	9.12	22.19	20.07	7.88	4.68	6.11	17.1267	6.22333	0.637718	-0.64901	0.0477828	0.128489	no	down	XP_002186093.1(predicted protein [Phaeodactylum tricornutum CCAP 1055/1])									7204196
gene-PHATRDRAFT_49029	PHATRDRAFT_49029	predicted protein	1634	4.15	29	17	18	32	10	0.14	1.1	0.68	0.63	1.24	0.47	0.64	0.78	2.53358	1.34118	0.084931	0.197028	no	up	XP_002183597.1(predicted protein [Phaeodactylum tricornutum CCAP 1055/1])	GO:0016021(cellular_component:integral component of membrane)								7195285
gene-PHATRDRAFT_16421	PHATRDRAFT_16421	predicted protein	1194	154	738	531	320	140	205	4.59	27.86	20.94	10.54	5.51	9.51	17.7967	8.52	0.907845	-0.139483	0.764521	0.860334	no	down	XP_002184926.1(predicted protein, partial [Phaeodactylum tricornutum CCAP 1055/1])	GO:0016020(cellular_component:membrane); GO:0016021(cellular_component:integral component of membrane); GO:0015098(molecular_function:molybdate ion transmembrane transporter activity)				ENOG410XSP5(J:Translation, ribosomal structure and biogenesis)	ENOG410XSP5(tryptophanyltRNA synthetase)	PF05631.15(MFS_5:Sugar-tranasporters, 12 TM); PF07690.17(MFS_1:Major Facilitator Superfamily)	sp|Q5R542|MFSD5_PONAB(Molybdate-anion transporter OS=Pongo abelii OX=9601 GN=MFSD5 PE=2 SV=1)	7198799
gene-PHATRDRAFT_33955	PHATRDRAFT_33955	predicted protein	1467	14	51	35	5	3	6	0.55	2.2	1.59	0.2	0.13	0.32	1.44667	0.216667	0.276222	-1.8561	0.0151429	0.0537948	no	down	XP_002178294.1(predicted protein [Phaeodactylum tricornutum CCAP 1055/1])	GO:0016020(cellular_component:membrane); GO:0016627(molecular_function:oxidoreductase activity, acting on the CH-CH group of donors); GO:0016021(cellular_component:integral component of membrane); GO:0006629(biological_process:lipid metabolic process)				ENOG4111RV5(J:Translation, ribosomal structure and biogenesis)	ENOG4111RV5(This protein binds to the 23S rRNA, and is important in its secondary structure. It is located near the subunit interface in the base of the L7 L12 stalk, and near the tRNA binding site of the peptidyltransferase center (By similarity))	PF06966.13(DUF1295:Protein of unknown function (DUF1295)); PF04191.14(PEMT:Phospholipid methyltransferase)	sp|O74507|YJD4_SCHPO(Uncharacterized protein C594.04c OS=Schizosaccharomyces pombe (strain 972 / ATCC 24843) OX=284812 GN=SPCC594.04c PE=3 SV=2)	7197770
gene-PHATRDRAFT_47457	Pt-MAD1	mitotic spindle assembly checkpoint protein	4456	91	288	322	134	38	50	1.04	3.57	4.19	1.55	0.48	0.77	2.93333	0.933333	0.549374	-0.86414	0.0640524	0.159871	no	down	XP_002181608.1(mitotic spindle assembly checkpoint protein [Phaeodactylum tricornutum CCAP 1055/1])	GO:0072686(cellular_component:mitotic spindle); GO:0005635(cellular_component:nuclear envelope); GO:0005623(cellular_component:cell); GO:0007094(biological_process:mitotic spindle assembly checkpoint); GO:0051315(biological_process:attachment of mitotic spindle microtubules to kinetochore); GO:0000776(cellular_component:kinetochore)	K06679	MAD1		ENOG410ZCEV(S:Function unknown)	ENOG410ZCEV(Mitotic spindle assembly checkpoint protein)	PF05557.14(MAD:Mitotic checkpoint protein)	sp|Q80YF0|MD1L1_CRIGR(Mitotic spindle assembly checkpoint protein MAD1 OS=Cricetulus griseus OX=10029 GN=MAD1L1 PE=2 SV=1)	7202575
gene-PHATRDRAFT_52498	PHATRDRAFT_52498	cell surface protein	1083	21626	20777	18789	122	26	27	1232.43	1301.2	1239.32	6.98	1.66	2.11	1257.65	3.58333	0.0039798	-7.97309	1.16E-54	5.28E-51	yes	down	XP_002183605.1(cell surface protein [Phaeodactylum tricornutum CCAP 1055/1])	GO:0016021(cellular_component:integral component of membrane)								7195296
gene-PHATRDRAFT_42993	PHATRDRAFT_42993	predicted protein	2664	100	356	288	214	19	22	1.99	7.71	6.55	4.29	0.42	0.59	5.41667	1.76667	0.493334	-1.01936	0.134229	0.272681	no	down	XP_002177359.1(predicted protein [Phaeodactylum tricornutum CCAP 1055/1])									7196219
gene-PHATR_43911	PHATR_43911	predicted protein	1604	13192.1	33478.2	22276.6	22287.7	22294.9	17776.3	387.88	1053.1	692.99	624.24	623.1	637.06	711.323	628.133	1.77247	0.82576	0.0372074	0.107004	no	up	XP_002186054.1(predicted protein [Phaeodactylum tricornutum CCAP 1055/1])					ENOG410Z57F(S:Function unknown)	ENOG410Z57F(-)			7204314
gene-PHATRDRAFT_7924	HSP40A	chaperone, dnaj-like protein	198	1739	2729	1815	1813	773.12	1055.15	34.18	25.52	16.66	20.78	9.95	40.45	25.4533	23.7267	0.984041	-0.0232091	0.951472	0.97077	no	down	XP_002178024.1(chaperone, dnaj-like protein, partial [Phaeodactylum tricornutum CCAP 1055/1])	GO:0006457(biological_process:protein folding); GO:0051082(molecular_function:unfolded protein binding)	K09510	DNAJB4		COG0484(S:Function unknown); COG2214(S:Function unknown)	COG0484(LAS1-like (S. cerevisiae)); COG2214(LAS1-like (S. cerevisiae))	PF00226.32(DnaJ:DnaJ domain)	sp|Q8WWF6|DNJB3_HUMAN(DnaJ homolog subfamily B member 3 OS=Homo sapiens OX=9606 GN=DNAJB3 PE=1 SV=1)	7197459
gene-PHATRDRAFT_15948	PHATRDRAFT_15948	predicted protein	786	138	160	160	198	177	171	12.39	15.92	16.82	17.71	17.94	21.36	15.0433	19.0033	2.14903	1.10368	0.0129791	0.0477826	yes	up	XP_002184249.1(predicted protein, partial [Phaeodactylum tricornutum CCAP 1055/1])	GO:0005737(cellular_component:cytoplasm); GO:0004731(molecular_function:purine-nucleoside phosphorylase activity); GO:0016021(cellular_component:integral component of membrane); GO:0009116(biological_process:nucleoside metabolic process)	K03783	punA, PNP	map00240(Pyrimidine metabolism); map00230(Purine metabolism); map00760(Nicotinate and nicotinamide metabolism)	COG0005(F:Nucleotide transport and metabolism)	COG0005(The purine nucleoside phosphorylases catalyze the phosphorolytic breakdown of the N-glycosidic bond in the beta- (deoxy)ribonucleoside molecules, with the formation of the corresponding free purine bases and pentose-1-phosphate (By similarity))	PF01048.21(PNP_UDP_1:Phosphorylase superfamily)	sp|P55859|PNPH_BOVIN(Purine nucleoside phosphorylase OS=Bos taurus OX=9913 GN=PNP PE=1 SV=3)	7195726
gene-PHATRDRAFT_50213	PHATRDRAFT_50213	predicted protein	947	0	0	0	0	0	0	0	0	0	0	0	0	0	0	1	0	1	1	no test	no test	XP_002185101.1(predicted protein [Phaeodactylum tricornutum CCAP 1055/1])	GO:0016021(cellular_component:integral component of membrane)								7198885
gene-PHATRDRAFT_41969	KCT1	beta-ketoacyl-coa thiolase	1161	513	914	654	522	53	122	27.07	52.94	39.9	27.62	3.13	8.82	39.97	13.19	0.482158	-1.05242	0.0656471	0.162821	no	down	XP_002180190.1(beta-ketoacyl-coa thiolase [Phaeodactylum tricornutum CCAP 1055/1])	GO:0006635(biological_process:fatty acid beta-oxidation); GO:0016021(cellular_component:integral component of membrane); GO:0005777(cellular_component:peroxisome); GO:0010124(biological_process:phenylacetate catabolic process); GO:0016747(molecular_function:transferase activity, transferring acyl groups other than amino-acyl groups); GO:0003988(molecular_function:acetyl-CoA C-acyltransferase acti…	K07513	ACAA1	map04146(Peroxisome); map00592(alpha-Linolenic acid metabolism); map00280(Valine, leucine and isoleucine degradation); map01040(Biosynthesis of unsaturated fatty acids); map00071(Fatty acid degradation)	COG0183(S:Function unknown)	COG0183(inner centromere protein antigens 135 155kDa)	PF00108.24(Thiolase_N:Thiolase, N-terminal domain); PF02803.19(Thiolase_C:Thiolase, C-terminal domain)	sp|Q921H8|THIKA_MOUSE(3-ketoacyl-CoA thiolase A, peroxisomal OS=Mus musculus OX=10090 GN=Acaa1a PE=1 SV=1)	7200906
gene-PHATRDRAFT_39151	PHATRDRAFT_39151	predicted protein	1446	9	14	17	9	2	2	0.36	0.62	0.79	0.36	0.09	0.11	0.59	0.186667	0.512288	-0.964974	0.287392	0.462152	no	down	XP_002183099.1(predicted protein [Phaeodactylum tricornutum CCAP 1055/1])	GO:0016154(molecular_function:pyrimidine-nucleoside phosphorylase activity); GO:0006206(biological_process:pyrimidine nucleobase metabolic process); GO:0009032(molecular_function:thymidine phosphorylase activity); GO:0004645(molecular_function:phosphorylase activity); GO:0006213(biological_process:pyrimidine nucleoside metabolic process); GO:0016763(molecular_function:transferase activity, transf…	K00756	pdp	map00240(Pyrimidine metabolism)	COG0213(F:Nucleotide transport and metabolism)	COG0213(The enzymes which catalyze the reversible phosphorolysis of pyrimidine nucleosides are involved in the degradation of these compounds and in their utilization as carbon and energy sources, or in the rescue of pyrimidine bases for nucleotide synthesis (By similarity))	PF00591.22(Glycos_transf_3:Glycosyl transferase family, a/b domain); PF07831.14(PYNP_C:Pyrimidine nucleoside phosphorylase C-terminal domain); PF02885.18(Glycos_trans_3N:Glycosyl transferase family, helical bundle domain)	sp|Q6GET9|PDP_STAAR(Pyrimidine-nucleoside phosphorylase OS=Staphylococcus aureus (strain MRSA252) OX=282458 GN=pdp PE=3 SV=1)	7194889
gene-PHATRDRAFT_49073	PHATRDRAFT_49073	predicted protein	2069	19	35	20	59	17	19	1.48	3.33	0.61	1.88	0.89	0.68	1.80667	1.15	2.05119	1.03646	0.066195	0.163748	no	up	XP_002183762.1(predicted protein [Phaeodactylum tricornutum CCAP 1055/1])	GO:0003333(biological_process:amino acid transmembrane transport); GO:0016021(cellular_component:integral component of membrane); GO:0015171(molecular_function:amino acid transmembrane transporter activity)	K14997	SLC38A11		COG0814(E:Amino acid transport and metabolism)	COG0814(amino acid transport)	PF01490.19(Aa_trans:Transmembrane amino acid transporter protein)	sp|Q5EA97|S38AB_BOVIN(Putative sodium-coupled neutral amino acid transporter 11 OS=Bos taurus OX=9913 GN=SLC38A11 PE=2 SV=1)	7195315
gene-PHATRDRAFT_48166	PHATRDRAFT_48166	predicted protein	1533	6214	11329	8210	18734	16768	14689	232.74	463.88	353.67	705.53	701.06	748.81	350.097	718.467	3.64814	1.86716	8.51E-07	1.55E-05	yes	up	XP_002182528.1(predicted protein [Phaeodactylum tricornutum CCAP 1055/1])		K07735	algH		ENOG4112AYE(K:Transcription); COG1678(K:Transcription)	ENOG4112AYE(Uncharacterized ACR, COG1678); COG1678(Uncharacterized ACR, COG1678)	PF02622.16(DUF179:Uncharacterized ACR, COG1678)	sp|Q9PKI2|Y483_CHLMU(UPF0301 protein TC_0483 OS=Chlamydia muridarum (strain MoPn / Nigg) OX=243161 GN=TC_0483 PE=3 SV=1)	7203502
gene-PHATRDRAFT_17362	PHATRDRAFT_17362	predicted protein	652	1065	1182	1145	1158	674	602	127.58	158.16	162.25	137.5	91.72	101.6	149.33	110.273	1.18891	0.249637	0.509341	0.671039	no	up	XP_002177140.1(predicted protein [Phaeodactylum tricornutum CCAP 1055/1])	GO:0008113(molecular_function:peptide-methionine (S)-S-oxide reductase activity)	K07304	msrA		COG0225(S:Function unknown)	COG0225(Protein phosphatase inhibitor 2 (IPP-2))	PF01625.22(PMSR:Peptide methionine sulfoxide reductase)	sp|Q09859|MSRA_SCHPO(Probable peptide methionine sulfoxide reductase OS=Schizosaccharomyces pombe (strain 972 / ATCC 24843) OX=284812 GN=mxr1 PE=3 SV=2)	7196315
gene-PHATRDRAFT_35098	PHATRDRAFT_35098	predicted protein	1977	26	90	48	39	35	15	0.72	2.73	1.53	1.09	1.08	0.57	1.66	0.913333	1.01747	0.0249801	0.963894	0.978073	no	up	XP_002179567.1(predicted protein [Phaeodactylum tricornutum CCAP 1055/1])									7200498
gene-PHATRDRAFT_47738	PHATRDRAFT_47738	predicted protein	1533	11	62	24	13	26	6	0.41	2.54	1.03	0.49	1.09	0.31	1.32667	0.63	0.972598	-0.0400843	0.959411	0.97511	no	down	XP_002182115.1(predicted protein [Phaeodactylum tricornutum CCAP 1055/1])									7202728
gene-PHATRDRAFT_16803	PHATRDRAFT_16803	predicted protein	1287	0	11	12	5	6	12	0	0.56	0.64	0.23	0.31	0.76	0.4	0.433333	2.37182	1.246	0.268952	0.440908	no	up	XP_002185115.1(predicted protein [Phaeodactylum tricornutum CCAP 1055/1])	GO:0016021(cellular_component:integral component of membrane); GO:0005524(molecular_function:ATP binding); GO:0004672(molecular_function:protein kinase activity)	K08869	ADCK, ABC1		COG0661(S:Function unknown)	COG0661(repeat-containing protein)	PF03109.17(ABC1:ABC1 family)	sp|Q9P7M0|YOS3_SCHPO(ABC1 family protein C21C3.03, mitochondrial OS=Schizosaccharomyces pombe (strain 972 / ATCC 24843) OX=284812 GN=SPBC21C3.03 PE=3 SV=2)	7199092
gene-PHATRDRAFT_53712	Hlip1	high light induced protein 1	348	0	2	3	23	46	32	0	1.1	1.79	10.09	25.54	23.17	0.963333	19.6	43.1256	5.43047	2.65E-08	7.57E-07	yes	up	XP_002183611.1(high light induced protein 1 [Phaeodactylum tricornutum CCAP 1055/1])							PF00504.22(Chloroa_b-bind:Chlorophyll A-B binding protein)		7195425
gene-PHATRDRAFT_45572	PHATRDRAFT_45572	predicted protein	1434	25	106	122	37	11	15	1.01	4.71	5.7	1.51	0.5	0.83	3.80667	0.946667	0.447493	-1.16006	0.0476049	0.128296	no	down	XP_002179872.1(predicted protein [Phaeodactylum tricornutum CCAP 1055/1])	GO:0005783(cellular_component:endoplasmic reticulum); GO:0015035(molecular_function:protein disulfide oxidoreductase activity); GO:0016021(cellular_component:integral component of membrane); GO:0005739(cellular_component:mitochondrion); GO:0005789(cellular_component:endoplasmic reticulum membrane); GO:0016671(molecular_function:oxidoreductase activity, acting on a sulfur group of donors, disulfid…	K10976;K10950	ERO1LB;ERO1L	map04141(Protein processing in endoplasmic reticulum)	COG5061(O:Posttranslational modification, protein turnover, chaperones); COG5061(U:Intracellular trafficking, secretion, and vesicular transport)	COG5061(S. cerevisiae); COG5061(S. cerevisiae)	PF04137.16(ERO1:Endoplasmic Reticulum Oxidoreductin 1 (ERO1))	sp|Q7T3D1|ERO1A_DANRE(ERO1-like protein alpha OS=Danio rerio OX=7955 GN=ero1a PE=2 SV=1)	7200632
gene-PHATR_13396	PHATR_13396	predicted protein	2043	464.29	819.8	763.19	504.06	208.3	188	2.87	7.31	7.46	3.15	1.43	1.67	5.88	2.08333	0.73088	-0.452293	0.163222	0.311624	no	down	XP_002185654.1(predicted protein, partial [Phaeodactylum tricornutum CCAP 1055/1])	GO:0006886(biological_process:intracellular protein transport); GO:0006888(biological_process:ER to Golgi vesicle-mediated transport); GO:0008270(molecular_function:zinc ion binding); GO:0030127(cellular_component:COPII vesicle coat)	K14007	SEC24	map04141(Protein processing in endoplasmic reticulum)	COG5028(G:Carbohydrate transport and metabolism)	COG5028(phosphate transporter)	PF04811.16(Sec23_trunk:Sec23/Sec24 trunk domain); PF04815.16(Sec23_helical:Sec23/Sec24 helical domain); PF08033.13(Sec23_BS:Sec23/Sec24 beta-sandwich domain); PF04810.16(zf-Sec23_Sec24:Sec23/Sec24 zinc finger); PF00626.23(Gelsolin:Gelsolin repeat)	sp|Q9SFU0|SC24A_ARATH(Protein transport protein Sec24-like At3g07100 OS=Arabidopsis thaliana OX=3702 GN=At3g07100 PE=2 SV=2)	7204606
gene-PHATRDRAFT_22353	PHATRDRAFT_22353	predicted protein	3267	490	1411	946	1371	1188	465	7.8	24.42	17.2	22.03	21.01	9.99	16.4733	17.6767	1.95483	0.967042	0.0259659	0.0813556	no	up	XP_002182769.1(predicted protein, partial [Phaeodactylum tricornutum CCAP 1055/1])	GO:0098719(biological_process:sodium ion import across plasma membrane); GO:0071805(biological_process:potassium ion transmembrane transport); GO:0006885(biological_process:regulation of pH); GO:0016021(cellular_component:integral component of membrane); GO:0005623(cellular_component:cell); GO:0005886(cellular_component:plasma membrane); GO:0051453(biological_process:regulation of intracellular p…	K14724	SLC9A8, NHE8		COG0025(O:Posttranslational modification, protein turnover, chaperones)	COG0025(selenoprotein T)	PF00999.22(Na_H_Exchanger:Sodium/hydrogen exchanger family)	sp|Q8R4D1|SL9A8_MOUSE(Sodium/hydrogen exchanger 8 OS=Mus musculus OX=10090 GN=Slc9a8 PE=1 SV=1)	7203736
gene-PHATRDRAFT_40375	PHATRDRAFT_40375	predicted protein	1560	182	322	210	117	45	56	6.68	12.91	8.86	4.32	1.84	2.79	9.48333	2.98333	0.512542	-0.964258	0.0162931	0.0570132	no	down	XP_002184426.1(predicted protein [Phaeodactylum tricornutum CCAP 1055/1])	GO:0016021(cellular_component:integral component of membrane)								7198265
gene-PHATRDRAFT_12925	PHATRDRAFT_12925	predicted protein	768	511	408	402	410	522	335	56.49	50.09	52.15	42.15	58.29	45.79	52.91	48.7433	1.65885	0.730181	0.165153	0.314125	no	up	XP_002180504.1(predicted protein, partial [Phaeodactylum tricornutum CCAP 1055/1])	GO:0008168(molecular_function:methyltransferase activity); GO:0032259(biological_process:methylation); GO:0019354(biological_process:siroheme biosynthetic process); GO:0055114(biological_process:oxidation-reduction process); GO:0004851(molecular_function:uroporphyrin-III C-methyltransferase activity)	K00589	MET1	map00860(Porphyrin and chlorophyll metabolism)	COG0007(H:Coenzyme transport and metabolism)	COG0007(Multifunctional enzyme that catalyzes the SAM-dependent methylation of uroporphyrinogen III at position C-2 and C-7 to form precorrin-2 and then position C-12 or C-18 to form trimethylpyrrocorphin 2. It also catalyzes the conversion of precorrin-2 into siroheme. This reaction consists of the NAD- dependent oxidation of precorrin-2 into sirohydrochlorin and its subsequent ferrochelation in…	PF00590.21(TP_methylase:Tetrapyrrole (Corrin/Porphyrin) Methylases)	sp|O74468|SUMT_SCHPO(Probable uroporphyrinogen-III C-methyltransferase OS=Schizosaccharomyces pombe (strain 972 / ATCC 24843) OX=284812 GN=SPCC1739.06c PE=2 SV=1)	7201469
gene-PHATRDRAFT_6282	PHATRDRAFT_6282	predicted protein	387	3	14	11	11	8	2	1.03	5.66	4.79	3.64	3.27	1.05	3.82667	2.65333	1.35693	0.440341	0.631511	0.765756	no	up	XP_002179769.1(predicted protein, partial [Phaeodactylum tricornutum CCAP 1055/1])	GO:0005737(cellular_component:cytoplasm); GO:0000413(biological_process:protein peptidyl-prolyl isomerization); GO:0006457(biological_process:protein folding); GO:0016021(cellular_component:integral component of membrane); GO:0003755(molecular_function:peptidyl-prolyl cis-trans isomerase activity); GO:0061077(biological_process:chaperone-mediated protein folding)	K03773	fklB		COG0545(S:Function unknown)	COG0545(-)	PF00254.29(FKBP_C:FKBP-type peptidyl-prolyl cis-trans isomerase); PF01346.19(FKBP_N:Domain amino terminal to FKBP-type peptidyl-prolyl isomerase)	sp|P53605|MIP_LEGLO(Outer membrane protein MIP OS=Legionella longbeachae OX=450 GN=mip PE=3 SV=1)	7199435
gene-PHATR_36847	PHATR_36847	predicted protein	336	0	1.67	2.9	0	17.71	4.74	0	1.03	1.94	0	10.97	3.84	0.99	4.93667	11.3261	3.50158	0.0251007	0.0794146	no	up	XP_002185718.1(predicted protein [Phaeodactylum tricornutum CCAP 1055/1])	GO:0006355(biological_process:regulation of transcription, DNA-templated); GO:0000439(cellular_component:core TFIIH complex); GO:0006289(biological_process:nucleotide-excision repair)	K10845	TTDA, GTF2H5, TFB5	map03022(Basal transcription factors); map03420(Nucleotide excision repair)	ENOG41121VZ(K:Transcription)	ENOG41121VZ(general transcription factor IIH polypeptide 5)	PF06331.13(Tfb5:Transcription factor TFIIH complex subunit Tfb5)	sp|Q6NNM0|TFB5_ARATH(General transcription and DNA repair factor IIH subunit TFB5 OS=Arabidopsis thaliana OX=3702 GN=TFB5 PE=3 SV=1)	7204551
gene-PHATRDRAFT_43650	PHATRDRAFT_43650	predicted protein	1004	8	30	21	7	0	0	0.51	2.11	1.55	0.45	0	0	1.39	0.15	0.173477	-2.52719	0.035793	0.103921	no	down	XP_002177752.1(predicted protein [Phaeodactylum tricornutum CCAP 1055/1])	GO:0016021(cellular_component:integral component of membrane)								7197361
gene-PHATRDRAFT_45315	PHATRDRAFT_45315	predicted protein	1526	110	130	121	108	101	68	4.14	5.35	5.24	4.09	4.25	3.49	4.91	3.94333	1.3462	0.428888	0.34223	0.518815	no	up	XP_002179298.1(predicted protein [Phaeodactylum tricornutum CCAP 1055/1])	GO:0016021(cellular_component:integral component of membrane)				ENOG410Y61I(S:Function unknown); ENOG4111MQP(S:Function unknown); ENOG410ZTRH(S:Function unknown)	ENOG410Y61I(-); ENOG4111MQP(-); ENOG410ZTRH(-)	PF13469.7(Sulfotransfer_3:Sulfotransferase family); PF00685.28(Sulfotransfer_1:Sulfotransferase domain); PF17784.2(Sulfotransfer_4:Sulfotransferase domain)		7199960
gene-PHATRDRAFT_13557	PHATRDRAFT_13557	proly 4-hydroxylase	681	30.73	97	58.23	53	37	28	0.71	4.47	2.45	2.29	0.96	0.91	2.54333	1.38667	1.18278	0.242187	0.609173	0.749632	no	up	XP_002181308.1(proly 4-hydroxylase [Phaeodactylum tricornutum CCAP 1055/1])	GO:0031418(molecular_function:L-ascorbic acid binding); GO:0005783(cellular_component:endoplasmic reticulum); GO:0004656(molecular_function:procollagen-proline 4-dioxygenase activity); GO:0016021(cellular_component:integral component of membrane); GO:0016705(molecular_function:oxidoreductase activity, acting on paired donors, with incorporation or reduction of molecular oxygen); GO:0018401(biolog…	K00472	P4HA	map00330(Arginine and proline metabolism)	ENOG410XS5J(O:Posttranslational modification, protein turnover, chaperones)	ENOG410XS5J(inosine salvage)	PF13640.7(2OG-FeII_Oxy_3:2OG-Fe(II) oxygenase superfamily)	sp|Q9LN20|P4H3_ARATH(Probable prolyl 4-hydroxylase 3 OS=Arabidopsis thaliana OX=3702 GN=P4H3 PE=2 SV=1)	7202099
gene-PHATRDRAFT_20588	PHATRDRAFT_20588	predicted protein	765	100.41	65.64	74.42	135.97	77.15	40.18	9.38	6.8	8.15	12.65	8.14	5.23	8.11	8.67333	1.56167	0.643091	0.243515	0.412045	no	up	XP_002180472.1(predicted protein [Phaeodactylum tricornutum CCAP 1055/1])	GO:0000387(biological_process:spliceosomal snRNP assembly); GO:0003723(molecular_function:RNA binding); GO:0005681(cellular_component:spliceosomal complex)	K11099	SNRPG, SMG	map03040(Spliceosome)	ENOG41122Q1(K:Transcription)	ENOG41122Q1(Small nuclear ribonucleoprotein)	PF01423.23(LSM:LSM domain)	sp|Q9VXE0|RUXG_DROME(Probable small nuclear ribonucleoprotein G OS=Drosophila melanogaster OX=7227 GN=SNRPG PE=1 SV=1)	7201282
gene-PHATRDRAFT_47224	PHATRDRAFT_47224	predicted protein	1396	119	490	380	261	87	116.37	1.2	5.61	4.57	2.97	0.94	1.51	3.79333	1.80667	0.849761	-0.234871	0.597718	0.740942	no	down	XP_002181457.1(predicted protein [Phaeodactylum tricornutum CCAP 1055/1])	GO:0016021(cellular_component:integral component of membrane)								7202203
gene-PHATR_41778	PHATR_41778	predicted protein	855	230	418	396	594	474	363	18.29	36.74	36.74	47.15	42.45	39.98	30.59	43.1933	2.51278	1.32928	0.000150704	0.00130682	yes	up	XP_002186016.1(predicted protein [Phaeodactylum tricornutum CCAP 1055/1])	GO:0005737(cellular_component:cytoplasm); GO:0016787(molecular_function:hydrolase activity); GO:0036402(molecular_function:proteasome-activating ATPase activity); GO:0017025(molecular_function:TBP-class protein binding); GO:0030163(biological_process:protein catabolic process); GO:0000502(cellular_component:proteasome complex); GO:0008233(molecular_function:peptidase activity); GO:0005524(molecul…	K03062	PSMC1, RPT2	map03050(Proteasome)	COG1222(J:Translation, ribosomal structure and biogenesis)	COG1222(DEAD-box RNA helicase-like protein required for pre-18S rRNA processing, specifically at sites A0, A1, and A2 (By similarity))	PF00004.30(AAA:ATPase family associated with various cellular activities (AAA)); PF17862.2(AAA_lid_3:AAA+ lid domain); PF13401.7(AAA_22:AAA domain); PF07728.15(AAA_5:AAA domain (dynein-related subfamily)); PF05673.14(DUF815:Protein of unknown function (DUF815)); PF13191.7(AAA_16:AAA ATPase domain); PF07724.15(AAA_2:AAA domain (Cdc48 subfamily)); PF05496.13(RuvB_N:Holliday junction DNA helicase Ru…	sp|Q9SZD4|PRS4A_ARATH(26S proteasome regulatory subunit 4 homolog A OS=Arabidopsis thaliana OX=3702 GN=RPT2A PE=1 SV=1)	7203969
gene-PHATRDRAFT_51018	PHATRDRAFT_51018	predicted protein	1211	878.83	1265.56	1478.28	446.23	183.85	195.99	25.66	53.13	47.79	31.78	15.42	19.55	42.1933	22.25	0.379535	-1.39769	4.14E-05	0.000424559	yes	down	XP_002181116.1(predicted protein [Phaeodactylum tricornutum CCAP 1055/1])	GO:0005840(cellular_component:ribosome); GO:0000145(cellular_component:exocyst); GO:0022625(cellular_component:cytosolic large ribosomal subunit); GO:0006887(biological_process:exocytosis); GO:0003735(molecular_function:structural constituent of ribosome); GO:0003723(molecular_function:RNA binding); GO:0006412(biological_process:translation)	K02930	RP-L4e, RPL4	map03010(Ribosome)	COG0088(J:Translation, ribosomal structure and biogenesis)	COG0088(One of the primary rRNA binding proteins, this protein initially binds near the 5'-end of the 23S rRNA. It is important during the early stages of 50S assembly. It makes multiple contacts with different domains of the 23S rRNA in the assembled 50S subunit and ribosome (By similarity))	PF00573.23(Ribosomal_L4:Ribosomal protein L4/L1 family); PF14374.7(Ribos_L4_asso_C:60S ribosomal protein L4 C-terminal domain)	sp|P49691|RL4B_ARATH(60S ribosomal protein L4-2 OS=Arabidopsis thaliana OX=3702 GN=RPL4D PE=1 SV=2)	7202210
gene-PHATRDRAFT_44747	PHATRDRAFT_44747	predicted protein	1257	123	244	169	268	131	144	5.87	12.77	9.31	12.84	7	9.4	9.31667	9.74667	1.77515	0.827939	0.020623	0.068505	no	up	XP_002178707.1(predicted protein [Phaeodactylum tricornutum CCAP 1055/1])	GO:0016021(cellular_component:integral component of membrane); GO:0044390(molecular_function:ubiquitin-like protein conjugating enzyme binding); GO:0006511(biological_process:ubiquitin-dependent protein catabolic process); GO:0071712(biological_process:ER-associated misfolded protein catabolic process); GO:0016746(molecular_function:transferase activity, transferring acyl groups); GO:0046872(mole…	K10666	RNF5	map04141(Protein processing in endoplasmic reticulum)	ENOG4111IHV(O:Posttranslational modification, protein turnover, chaperones)	ENOG4111IHV(Ring finger protein)	PF14634.7(zf-RING_5:zinc-RING finger domain); PF13445.7(zf-RING_UBOX:RING-type zinc-finger); PF00097.26(zf-C3HC4:Zinc finger, C3HC4 type (RING finger)); PF13923.7(zf-C3HC4_2:Zinc finger, C3HC4 type (RING finger)); PF13639.7(zf-RING_2:Ring finger domain); PF15227.7(zf-C3HC4_4:zinc finger of C3HC4-type, RING); PF13920.7(zf-C3HC4_3:Zinc finger, C3HC4 type (RING finger))	sp|O64425|RMA1_ARATH(E3 ubiquitin-protein ligase RMA1 OS=Arabidopsis thaliana OX=3702 GN=RMA1 PE=1 SV=1)	7199722
gene-PHATR_43831	PHATR_43831	predicted protein	1462	78	168	158	39	49	20	3.09	7.29	7.21	1.55	2.17	1.08	5.86333	1.6	0.506152	-0.982356	0.0498372	0.13241	no	down	XP_002186289.1(predicted protein [Phaeodactylum tricornutum CCAP 1055/1])					ENOG410YK5F(S:Function unknown)	ENOG410YK5F(-)			7203963
gene-PHATR_33588	PHATR_33588	predicted protein	1311	0	14	7	8	8	3	0	0.69	0.37	0.36	0.41	0.19	0.353333	0.32	1.88165	0.911998	0.426751	0.600982	no	up	XP_002186504.1(predicted protein [Phaeodactylum tricornutum CCAP 1055/1])									7204121
gene-PHATR_43867	PHATR_43867	predicted protein	1693	3394.37	3716	3425	2957.36	863	773	87.59	106.67	101.03	72.65	19.86	22.78	98.43	38.43	0.636483	-0.651807	0.134357	0.272862	no	down	XP_002186310.1(predicted protein [Phaeodactylum tricornutum CCAP 1055/1])	GO:0046872(molecular_function:metal ion binding)				COG4889(L:Replication, recombination and repair)	COG4889(-)	PF03457.15(HA:Helicase associated domain)		7204285
gene-PHATRDRAFT_3046	PHATRDRAFT_3046	predicted protein	942	334.52	274.13	346.1	855.19	486.98	555.1	7.02	6.26	8.31	18.1	11.37	15.75	7.19667	15.0733	3.27673	1.71226	0.000116052	0.00104309	yes	up	XP_002179421.1(predicted protein, partial [Phaeodactylum tricornutum CCAP 1055/1])	GO:0016021(cellular_component:integral component of membrane)	K03453	TC.BASS		COG0385(U:Intracellular trafficking, secretion, and vesicular transport)	COG0385(Vacuolar protein sorting-associated protein)	PF01758.17(SBF:Sodium Bile acid symporter family); PF13593.7(SBF_like:SBF-like CPA transporter family (DUF4137))	sp|Q1EBV7|BASS2_ARATH(Sodium/pyruvate cotransporter BASS2, chloroplastic OS=Arabidopsis thaliana OX=3702 GN=BASS2 PE=1 SV=1)	7200352
gene-PHATR_43815	PHATR_43815	predicted protein	1480	376.71	287.78	296.3	274.96	99.71	59.28	14.72	12.3	13.32	10.8	4.35	3.15	13.4467	6.1	0.632769	-0.660249	0.207274	0.367452	no	down	XP_002186279.1(predicted protein [Phaeodactylum tricornutum CCAP 1055/1])	GO:0016021(cellular_component:integral component of membrane)						PF04749.18(PLAC8:PLAC8 family)		7203952
gene-PHATR_10499	PHATR_10499	predicted protein	993	5	26	18	19	10	6	0.32	1.85	1.35	1.23	0.73	0.53	1.17333	0.83	1.30001	0.378521	0.605353	0.747139	no	up	XP_002186058.1(predicted protein, partial [Phaeodactylum tricornutum CCAP 1055/1])	GO:0018105(biological_process:peptidyl-serine phosphorylation); GO:0005634(cellular_component:nucleus); GO:0003677(molecular_function:DNA binding); GO:0004674(molecular_function:protein serine/threonine kinase activity); GO:0004672(molecular_function:protein kinase activity); GO:0007059(biological_process:chromosome segregation); GO:0035556(biological_process:intracellular signal transduction); G…	K08864	TLK		ENOG410Y3FX(T:Signal transduction mechanisms)	ENOG410Y3FX(Tousled-like kinase)	PF00069.26(Pkinase:Protein kinase domain); PF07714.18(PK_Tyr_Ser-Thr:Protein tyrosine and serine/threonine kinase); PF14531.7(Kinase-like:Kinase-like); PF01636.24(APH:Phosphotransferase enzyme family)	sp|Q39238|TSL_ARATH(Serine/threonine-protein kinase TOUSLED OS=Arabidopsis thaliana OX=3702 GN=TOUSLED PE=1 SV=1)	7204317
gene-PHATRDRAFT_32027	PHATRDRAFT_32027	predicted protein	1245	8	83	50	66	24	23	0.35	3.9	2.5	2.43	0.98	1.18	2.25	1.53	1.49174	0.576996	0.376059	0.552351	no	up	XP_002177306.1(predicted protein [Phaeodactylum tricornutum CCAP 1055/1])									7196179
gene-PHATRDRAFT_47078	PHATRDRAFT_47078	predicted protein	913	9	26	21	5	10	6	0.65	2.08	1.77	0.36	0.82	0.6	1.5	0.593333	0.766374	-0.38388	0.628502	0.764085	no	down	XP_002181189.1(predicted protein [Phaeodactylum tricornutum CCAP 1055/1])	GO:0016787(molecular_function:hydrolase activity); GO:0008413(molecular_function:8-oxo-7,8-dihydroguanosine triphosphate pyrophosphatase activity); GO:0016021(cellular_component:integral component of membrane); GO:0006281(biological_process:DNA repair)	K03574;K17816	mutT, NUDT15, MTH2;NUDT1, MTH1		COG0494(S:Function unknown)	COG0494(MannoseP-dolichol utilization defect 1)	PF00293.29(NUDIX:NUDIX domain)	sp|P36639|8ODP_HUMAN(7,8-dihydro-8-oxoguanine triphosphatase OS=Homo sapiens OX=9606 GN=NUDT1 PE=1 SV=3)	7202161
gene-PHATRDRAFT_9546	PHATRDRAFT_9546	predicted protein	573	38	76	77	78	21	32	1.94	4.64	4.54	5.32	1.2	2.23	3.70667	2.91667	1.1459	0.196481	0.680375	0.802316	no	up	XP_002176577.1(predicted protein, partial [Phaeodactylum tricornutum CCAP 1055/1])	GO:0102084(molecular_function:L-dopa O-methyltransferase activity); GO:0008171(molecular_function:O-methyltransferase activity); GO:0032259(biological_process:methylation); GO:0016206(molecular_function:catechol O-methyltransferase activity); GO:0102938(molecular_function:orcinol O-methyltransferase activity)	K00545	COMT	map00350(Tyrosine metabolism)	COG4122(S:Function unknown)	COG4122(O-methyltransferase)	PF01596.18(Methyltransf_3:O-methyltransferase); PF13578.7(Methyltransf_24:Methyltransferase domain)	sp|Q8NKC1|COMT2_SCHPO(Probable catechol O-methyltransferase 2 OS=Schizosaccharomyces pombe (strain 972 / ATCC 24843) OX=284812 GN=SPBPB21E7.04c PE=3 SV=1)	7196257
gene-PHATRDRAFT_4073	PHATRDRAFT_4073	predicted protein	975	9	35	18	39	13	15	0.6	2.56	1.39	2.59	0.97	1.37	1.51667	1.64333	1.8943	0.921664	0.13624	0.275048	no	up	XP_002182723.1(predicted protein, partial [Phaeodactylum tricornutum CCAP 1055/1])	GO:0006450(biological_process:regulation of translational fidelity); GO:0006520(biological_process:cellular amino acid metabolic process); GO:0006528(biological_process:asparagine metabolic process); GO:0006530(biological_process:asparagine catabolic process); GO:0004622(molecular_function:lysophospholipase activity); GO:0004067(molecular_function:asparaginase activity)	K01424	E3.5.1.1, ansA, ansB	map00460(Cyanoamino acid metabolism); map00250(Alanine, aspartate and glutamate metabolism)	COG0252(J:Translation, ribosomal structure and biogenesis)	COG0252(Methyltransferase)	PF00710.21(Asparaginase:Asparaginase, N-terminal); PF17763.2(Asparaginase_C:Glutaminase/Asparaginase C-terminal domain)	sp|P26900|ASPG1_BACSU(L-asparaginase 1 OS=Bacillus subtilis (strain 168) OX=224308 GN=ansA PE=2 SV=1)	7203547
gene-PHATRDRAFT_bd52	PHATRDRAFT_bd52	predicted protein	1419	1351	2195	1905	1981	1918	1595	25.22	44.58	40.64	37.31	39.81	40.21	36.8133	39.11	1.88426	0.913995	0.0187202	0.0635999	no	up	XP_002176405.1(predicted protein, partial [Phaeodactylum tricornutum CCAP 1055/1])	GO:0005452(molecular_function:inorganic anion exchanger activity); GO:0016021(cellular_component:integral component of membrane)				ENOG410XPHD(S:Function unknown)	ENOG410XPHD(-)	PF00955.22(HCO3_cotransp:HCO3- transporter family)	sp|Q9HGM6|YHW5_SCHPO(Putative transporter C543.05c OS=Schizosaccharomyces pombe (strain 972 / ATCC 24843) OX=284812 GN=SPBC543.05c PE=3 SV=1)	7204797
gene-PHATRDRAFT_43726	PHATRDRAFT_43726	predicted protein	782	22646	28337	20235	17209	3400	4185	2051.89	2845.06	2146.86	1553.18	347.89	527.68	2347.94	809.583	0.493812	-1.01797	0.0366618	0.105836	no	down	XP_002178113.1(predicted protein [Phaeodactylum tricornutum CCAP 1055/1])									7197015
gene-PHATRDRAFT_16509	PHATRDRAFT_16509	predicted protein	204	113	157.32	152	195	320	174	10.96	3.1	8.66	13.5	15.45	22.36	7.57333	17.1033	3.11819	1.64071	0.00116556	0.0072489	yes	up	XP_002184894.1(predicted protein, partial [Phaeodactylum tricornutum CCAP 1055/1])					ENOG410XXRJ(S:Function unknown)	ENOG410XXRJ(Complex 1 protein (LYR family))	PF05347.16(Complex1_LYR:Complex 1 protein (LYR family))		7198784
gene-PHATRDRAFT_49869	PHATRDRAFT_49869	predicted protein	2181	42	66	80	91	87	38	1.04	1.79	2.28	2.28	2.41	1.28	1.70333	1.99	2.05837	1.0415	0.0298322	0.0903667	no	up	XP_002184655.1(predicted protein [Phaeodactylum tricornutum CCAP 1055/1])									7198501
gene-PHATRDRAFT_47171	PHATRDRAFT_47171	predicted protein	618	15	20	16	5	2	6	1.96	2.93	2.49	0.65	0.3	1.11	2.46	0.686667	0.454021	-1.13917	0.184199	0.337655	no	down	XP_002181425.1(predicted protein [Phaeodactylum tricornutum CCAP 1055/1])									7202064
gene-PHATRDRAFT_46392	PHATRDRAFT_46392	predicted protein	1311	23	67	39	25	21	7	0.88	2.8	1.72	1.08	0.9	0.36	1.8	0.78	0.741798	-0.430901	0.472609	0.641765	no	down	XP_002180961.1(predicted protein [Phaeodactylum tricornutum CCAP 1055/1])	GO:0016021(cellular_component:integral component of membrane)				ENOG410ZMIG(U:Intracellular trafficking, secretion, and vesicular transport); ENOG410ZYIZ(S:Function unknown)	ENOG410ZMIG(-); ENOG410ZYIZ(-)			7201648
gene-PHATRDRAFT_7208	PHATRDRAFT_7208	predicted protein	369	199.31	306.19	199.42	929.33	1105.58	823.14	77.84	141.57	99.52	347.7	515.98	497.67	106.31	453.783	7.59819	2.92566	1.36E-10	7.02E-09	yes	up	XP_002179919.1(predicted protein, partial [Phaeodactylum tricornutum CCAP 1055/1])	GO:0016787(molecular_function:hydrolase activity); GO:0016021(cellular_component:integral component of membrane); GO:0003824(molecular_function:catalytic activity); GO:0008270(molecular_function:zinc ion binding); GO:0006152(biological_process:purine nucleoside catabolic process); GO:0047974(molecular_function:guanosine deaminase activity)				COG0590(F:Nucleotide transport and metabolism); COG0590(J:Translation, ribosomal structure and biogenesis)	COG0590(deaminase); COG0590(deaminase)	PF00383.24(dCMP_cyt_deam_1:Cytidine and deoxycytidylate deaminase zinc-binding region)	sp|O34598|GUAD_BACSU(Guanine deaminase OS=Bacillus subtilis (strain 168) OX=224308 GN=guaD PE=1 SV=1)	7200438
gene-PHATRDRAFT_47239	PHATRDRAFT_47239	predicted protein	1695	13	10	6	0	2	4	0.43	0.36	0.23	0	0.07	0.18	0.34	0.0833333	0.401038	-1.31819	0.303404	0.478982	no	down	XP_002181465.1(predicted protein [Phaeodactylum tricornutum CCAP 1055/1])	GO:0044341(biological_process:sodium-dependent phosphate transport); GO:0015114(molecular_function:phosphate ion transmembrane transporter activity); GO:0016021(cellular_component:integral component of membrane); GO:0005436(molecular_function:sodium:phosphate symporter activity)	K14683	SLC34A, NPT, nptA		COG1283(P:Inorganic ion transport and metabolism)	COG1283(Na Pi-cotransporter)	PF02690.16(Na_Pi_cotrans:Na+/Pi-cotransporter)	sp|Q27960|NPT2B_BOVIN(Sodium-dependent phosphate transport protein 2B OS=Bos taurus OX=9913 GN=SLC34A2 PE=1 SV=1)	7202208
gene-PHATRDRAFT_39448	PHATRDRAFT_39448	predicted protein	801	7	20	25	18	18	18	0.61	1.93	2.55	1.57	1.77	2.18	1.69667	1.84	2.07618	1.05393	0.111479	0.238997	no	up	XP_002183505.1(predicted protein [Phaeodactylum tricornutum CCAP 1055/1])	GO:0006383(biological_process:transcription from RNA polymerase III promoter)								7194954
gene-PHATRDRAFT_45524	PHATRDRAFT_45524	predicted protein	2415	39	168	165	87	106	34	0.87	4.06	4.19	1.95	2.62	1.02	3.04	1.86333	1.21505	0.281018	0.625499	0.762126	no	up	XP_002179847.1(predicted protein, partial [Phaeodactylum tricornutum CCAP 1055/1])	GO:0046540(cellular_component:U4/U6 x U5 tri-snRNP complex); GO:0045292(biological_process:mRNA cis splicing, via spliceosome); GO:0000481(biological_process:maturation of 5S rRNA); GO:0000398(biological_process:mRNA splicing, via spliceosome)	K11984	SART1, HAF, SNU66	map03040(Spliceosome)	ENOG410ZYYJ(S:Function unknown); ENOG410XSTT(S:Function unknown); ENOG410YAI3(S:Function unknown)	ENOG410ZYYJ(SART-1 family); ENOG410XSTT(Squamous cell carcinoma antigen recognized by T cells); ENOG410YAI3(-)	PF03343.14(SART-1:SART-1 family)	sp|Q9LFE0|DOT2_ARATH(SART-1 family protein DOT2 OS=Arabidopsis thaliana OX=3702 GN=DOT2 PE=1 SV=1)	7200603
gene-PHATRDRAFT_44344	PHATRDRAFT_44344	predicted protein	3109	37.97	42.11	68.11	17.12	17.34	35.57	0.64	0.77	1.31	0.29	0.32	0.81	0.906667	0.473333	0.941411	-0.0871032	0.896614	0.940014	no	down	XP_002178200.1(predicted protein [Phaeodactylum tricornutum CCAP 1055/1])	GO:0016787(molecular_function:hydrolase activity); GO:0052658(molecular_function:inositol-1,4,5-trisphosphate 5-phosphatase activity); GO:0052659(molecular_function:inositol-1,3,4,5-tetrakisphosphate 5-phosphatase activity); GO:0004439(molecular_function:phosphatidylinositol-4,5-bisphosphate 5-phosphatase activity); GO:0046856(biological_process:phosphatidylinositol dephosphorylation); GO:0046855…	K20278;K01099	INPP5E;INPP5B_F	map04070(Phosphatidylinositol signaling system); map00562(Inositol phosphate metabolism)	COG5411(U:Intracellular trafficking, secretion, and vesicular transport)	COG5411(golgi to ER traffic protein 4 homolog)		sp|P40559|INP51_YEAST(Phosphatidylinositol 4,5-bisphosphate 5-phosphatase INP51 OS=Saccharomyces cerevisiae (strain ATCC 204508 / S288c) OX=559292 GN=INP51 PE=1 SV=1)	7198033
gene-PHATRDRAFT_bd1274	PHATRDRAFT_bd1274	predicted protein	759	35	33	39	15	17	3	3.31	3.46	4.32	1.41	1.82	0.4	3.69667	1.21	0.53999	-0.888995	0.216591	0.379162	no	down	XP_002176264.1(predicted protein [Phaeodactylum tricornutum CCAP 1055/1])	GO:0016021(cellular_component:integral component of membrane)								7204825
gene-PHATRDRAFT_48167	PHATRDRAFT_48167	predicted protein	1592	31	100	72	85	73	54	1.11	3.91	2.96	3.06	2.92	2.63	2.66	2.87	2.01958	1.01406	0.026247	0.0820387	no	up	XP_002182676.1(predicted protein [Phaeodactylum tricornutum CCAP 1055/1])	GO:0016021(cellular_component:integral component of membrane); GO:0015144(molecular_function:carbohydrate transmembrane transporter activity)				ENOG411238S(S:Function unknown)	ENOG411238S(-)	PF07857.13(TMEM144:Transmembrane family, TMEM144 of transporters); PF06800.13(Sugar_transport:Sugar transport protein)	sp|A6QQU6|TM144_BOVIN(Transmembrane protein 144 OS=Bos taurus OX=9913 GN=TMEM144 PE=2 SV=1)	7203503
gene-PHATRDRAFT_48883	PHATRDRAFT_48883	predicted protein	1517	403	446	433	1022	527	491	15.28	18.49	18.89	38.97	22.31	25.35	17.5533	28.8767	2.596	1.37629	0.000281313	0.00221187	yes	up	XP_002183511.1(predicted protein [Phaeodactylum tricornutum CCAP 1055/1])	GO:0005737(cellular_component:cytoplasm); GO:0016462(molecular_function:pyrophosphatase activity); GO:0016746(molecular_function:transferase activity, transferring acyl groups); GO:0061631(molecular_function:ubiquitin conjugating enzyme activity)				ENOG410XP8C(O:Posttranslational modification, protein turnover, chaperones)	ENOG410XP8C(ubiquitin-conjugating enzyme)	PF00179.27(UQ_con:Ubiquitin-conjugating enzyme)	sp|Q9NR09|BIRC6_HUMAN(Baculoviral IAP repeat-containing protein 6 OS=Homo sapiens OX=9606 GN=BIRC6 PE=1 SV=2)	7194961
gene-PHATR_44074	PHATR_44074	predicted protein	1443	911	1215	1122	810	253	324	36.7	53.55	52.03	32.79	11.38	17.78	47.4267	20.65	0.675761	-0.565415	0.141418	0.28256	no	down	XP_002186429.1(predicted protein [Phaeodactylum tricornutum CCAP 1055/1])									7204020
gene-PHATRDRAFT_44944	PHATRDRAFT_44944	predicted protein	3442	27	93	86	69	19	22	0.41	1.52	1.48	1.05	0.32	0.45	1.13667	0.606667	0.912543	-0.132035	0.800298	0.883824	no	down	XP_002178832.1(predicted protein [Phaeodactylum tricornutum CCAP 1055/1])	GO:0007032(biological_process:endosome organization); GO:0055037(cellular_component:recycling endosome); GO:0005802(cellular_component:trans-Golgi network); GO:0005769(cellular_component:early endosome); GO:0005509(molecular_function:calcium ion binding); GO:0042147(biological_process:retrograde transport, endosome to Golgi); GO:0004672(molecular_function:protein kinase activity); GO:0001881(biol…						PF00169.30(PH:PH domain)		7199842
gene-PHATRDRAFT_48693	PHATRDRAFT_48693	predicted protein	1631	16	9	23	27	5	1	0.56	0.34	0.92	0.95	0.19	0.05	0.606667	0.396667	0.885748	-0.175032	0.855428	0.915385	no	down	XP_002183258.1(predicted protein [Phaeodactylum tricornutum CCAP 1055/1])									7194678
gene-PHATRDRAFT_47720	PHATRDRAFT_47720	predicted protein	1118	2397	5367	3998	1613	1166	402	132.76	326.49	256.24	89.55	72.37	30.53	238.497	64.15	0.467367	-1.09737	0.0116065	0.0438677	yes	down	XP_002181942.1(predicted protein [Phaeodactylum tricornutum CCAP 1055/1])									7202901
gene-PHATRDRAFT_45216	PHATRDRAFT_45216	hypothetical protein	1339	10	17	16	5	6	5	0.44	0.82	0.81	0.22	0.3	0.3	0.69	0.273333	0.699697	-0.515197	0.526799	0.68414	no	down	XP_002179447.1(hypothetical protein PHATRDRAFT_45216 [Phaeodactylum tricornutum CCAP 1055/1])	GO:0016021(cellular_component:integral component of membrane); GO:0008289(molecular_function:lipid binding)				ENOG410ZUV6(S:Function unknown)	ENOG410ZUV6(Paraquat-inducible protein A)	PF04403.14(PqiA:Paraquat-inducible protein A)		7200099
gene-PHATRDRAFT_23281	PHATRDRAFT_23281	predicted protein	993	94	559	321	242	105	43	6.08	39.83	24.12	15.67	7.63	3.83	23.3433	9.04333	0.700592	-0.513353	0.355277	0.531951	no	down	XP_002184144.1(predicted protein [Phaeodactylum tricornutum CCAP 1055/1])	GO:0003824(molecular_function:catalytic activity); GO:0050662(molecular_function:coenzyme binding)				COG1088(M:Cell wall/membrane/envelope biogenesis)	COG1088(dTDP-glucose 4-6-dehydratase)	PF04321.18(RmlD_sub_bind:RmlD substrate binding domain); PF01370.22(Epimerase:NAD dependent epimerase/dehydratase family)	sp|Q9LQ04|RMLCD_ARATH(Bifunctional dTDP-4-dehydrorhamnose 3,5-epimerase/dTDP-4-dehydrorhamnose reductase OS=Arabidopsis thaliana OX=3702 GN=NRS/ER PE=1 SV=1)	7195735
gene-PHATRDRAFT_38821	PHATRDRAFT_38821	predicted protein	1410	0	7	5	2	1	5	0	0.32	0.24	0.08	0.05	0.28	0.186667	0.136667	1.55903	0.640649	0.664435	0.790911	no	up	XP_002182936.1(predicted protein [Phaeodactylum tricornutum CCAP 1055/1])	GO:0005267(molecular_function:potassium channel activity); GO:0016021(cellular_component:integral component of membrane); GO:0005623(cellular_component:cell); GO:0030007(biological_process:cellular potassium ion homeostasis); GO:0005509(molecular_function:calcium ion binding); GO:0005887(cellular_component:integral component of plasma membrane); GO:0022841(molecular_function:potassium ion leak ch…	K05389	KCNKF		COG1226(P:Inorganic ion transport and metabolism); ENOG410XPC8(S:Function unknown)	COG1226(PotAssium voltage-gated channel); ENOG410XPC8(copine family)	PF07885.17(Ion_trans_2:Ion channel); PF13499.7(EF-hand_7:EF-hand domain pair); PF00036.33(EF-hand_1:EF hand); PF13405.7(EF-hand_6:EF-hand domain); PF13202.7(EF-hand_5:EF hand)	sp|Q850M0|KCO1_ORYSJ(Two pore potassium channel a OS=Oryza sativa subsp. japonica OX=39947 GN=TPKA PE=1 SV=1)	7203581
gene-PHATRDRAFT_44398	PHATRDRAFT_44398	predicted protein	2527	7045	5757	5894	15930	13440	10269	193.3	167.46	187.16	479.7	464.73	429.77	182.64	458.067	3.52419	1.81729	8.98E-05	0.000840775	yes	up	XP_002178507.1(predicted protein [Phaeodactylum tricornutum CCAP 1055/1])	GO:0016021(cellular_component:integral component of membrane)	K03130	TAF5	map03022(Basal transcription factors)	ENOG410XPM5(K:Transcription)	ENOG410XPM5(TAF5-like RNA polymerase II, p300 CBP-associated factor (PCAF)-associated factor)	PF13671.7(AAA_33:AAA domain)		7198058
gene-PHATRDRAFT_48906	PHATRDRAFT_48906	predicted protein	1130	1	9	11	22	8	12	0.05	0.54	0.7	1.2	0.49	0.9	0.43	0.863333	3.74544	1.90514	0.0226818	0.073494	no	up	XP_002183399.1(predicted protein [Phaeodactylum tricornutum CCAP 1055/1])					ENOG410ZB3F(S:Function unknown)	ENOG410ZB3F(-)			7194977
gene-PHATRDRAFT_50239	PHATRDRAFT_50239	predicted protein	1214	383	548	568	425	89	137	18.11	28.83	31.59	19.14	4.68	8.58	26.1767	10.8	0.665245	-0.588042	0.186334	0.340267	no	down	XP_002185200.1(predicted protein [Phaeodactylum tricornutum CCAP 1055/1])	GO:0030014(cellular_component:CCR4-NOT complex); GO:0016021(cellular_component:integral component of membrane); GO:0016603(molecular_function:glutaminyl-peptide cyclotransferase activity); GO:0017186(biological_process:peptidyl-pyroglutamic acid biosynthetic process, using glutaminyl-peptide cyclotransferase)	K22757	QCT, qpcT		COG3823(O:Posttranslational modification, protein turnover, chaperones)	COG3823(Glutamine cyclotransferase)	PF05096.13(Glu_cyclase_2:Glutamine cyclotransferase)	sp|Q84WV9|QPCT_ARATH(Glutaminyl-peptide cyclotransferase OS=Arabidopsis thaliana OX=3702 GN=QCT PE=1 SV=1)	7199095
gene-PHATRDRAFT_48352	PHATRDRAFT_48352	predicted protein	2457	13	52	62	13	5	5	0.28	1.23	1.54	0.29	0.12	0.15	1.01667	0.186667	0.328127	-1.60767	0.021251	0.0701306	no	down	XP_002182793.1(predicted protein [Phaeodactylum tricornutum CCAP 1055/1])	GO:0006310(biological_process:DNA recombination); GO:0031418(molecular_function:L-ascorbic acid binding); GO:0016021(cellular_component:integral component of membrane); GO:0016705(molecular_function:oxidoreductase activity, acting on paired donors, with incorporation or reduction of molecular oxygen); GO:0005739(cellular_component:mitochondrion); GO:0015074(biological_process:DNA integration); GO…				ENOG410Y4PW(S:Function unknown)	ENOG410Y4PW(-)			7203566
gene-PHATR_44085	PHATR_44085	predicted protein	936	1	0	2	0	2	1	0.07	0	0.16	0	0.16	0.1	0.0766667	0.0866667	2.02538	1.01819	0.652948	1	no	up	XP_002186153.1(predicted protein [Phaeodactylum tricornutum CCAP 1055/1])	GO:0004435(molecular_function:phosphatidylinositol phospholipase C activity); GO:0035556(biological_process:intracellular signal transduction); GO:0016042(biological_process:lipid catabolic process)				ENOG410XPXE(T:Signal transduction mechanisms)	ENOG410XPXE(Phospholipase C gamma)			7204024
gene-PHATRDRAFT_40278	PHATRDRAFT_40278	predicted protein	2805	0	0	0	0	2	0	0	0	0	0	0.04	0	0	0.0133333	7.60505	2.92696	0.466902	1	no	up	XP_002184164.1(predicted protein [Phaeodactylum tricornutum CCAP 1055/1])	GO:0016021(cellular_component:integral component of membrane); GO:0004674(molecular_function:protein serine/threonine kinase activity); GO:0004672(molecular_function:protein kinase activity); GO:0035556(biological_process:intracellular signal transduction); GO:0009190(biological_process:cyclic nucleotide biosynthetic process); GO:0005524(molecular_function:ATP binding)	K04733	IRAK4	map05140(Leishmaniasis); map05145(Toxoplasmosis)	COG0515(T:Signal transduction mechanisms); ENOG410XR2M(S:Function unknown)	COG0515(Serine Threonine protein kinase); ENOG410XR2M((LipO)protein)	PF03382.15(DUF285:Mycoplasma protein of unknown function, DUF285); PF00069.26(Pkinase:Protein kinase domain); PF07714.18(PK_Tyr_Ser-Thr:Protein tyrosine and serine/threonine kinase)	sp|Q9M342|WAKLP_ARATH(Wall-associated receptor kinase-like 15 OS=Arabidopsis thaliana OX=3702 GN=WAKL15 PE=2 SV=2)	7195870
gene-PHATRDRAFT_38209	PHATRDRAFT_38209	predicted protein	612	224	318	239	146	10	32	24.22	39.07	29.66	16.92	1.05	5.6	30.9833	7.85667	0.332189	-1.58992	0.014389	0.051698	no	down	XP_002182374.1(predicted protein [Phaeodactylum tricornutum CCAP 1055/1])	GO:0071013(cellular_component:catalytic step 2 spliceosome); GO:0000974(cellular_component:Prp19 complex); GO:0006397(biological_process:mRNA processing)	K12861	BCAS2	map03040(Spliceosome)	ENOG41101IB(A:RNA processing and modification)	ENOG41101IB(Breast carcinoma amplified sequence 2)	PF05700.12(BCAS2:Breast carcinoma amplified sequence 2 (BCAS2))	sp|O75934|SPF27_HUMAN(Pre-mRNA-splicing factor SPF27 OS=Homo sapiens OX=9606 GN=BCAS2 PE=1 SV=1)	7203098
gene-PHATRDRAFT_49626	PHATRDRAFT_49626	predicted protein	2727	51	112	112	205	130	105	0.9	2.14	2.25	3.63	2.54	2.49	1.76333	2.88667	2.89889	1.5355	3.27E-05	0.000346402	yes	up	XP_002184329.1(predicted protein [Phaeodactylum tricornutum CCAP 1055/1])									7198285
gene-PHATRDRAFT_44464	PHATRDRAFT_44464	predicted protein	1328	27	84	58	21	22	15	1.2	4.1	2.98	0.94	1.1	0.91	2.76	0.983333	0.669422	-0.579013	0.291626	0.466382	no	down	XP_002178548.1(predicted protein [Phaeodactylum tricornutum CCAP 1055/1])									7197698
gene-PHATRDRAFT_42671	PHATRDRAFT_42671	predicted protein	1530	14	47	44	13	3	1	0.53	1.93	1.9	0.49	0.13	0.05	1.45333	0.223333	0.260407	-1.94116	0.0162744	0.0569697	no	down	XP_002176644.1(predicted protein [Phaeodactylum tricornutum CCAP 1055/1])									7196324
gene-PHATR_51630	RPC17	RNA polymerase C subunit 17 KDa	573	0	0	0	0	0	0	0	0	0	0	0	0	0	0	1	0	1	1	no test	no test	XP_002186486.1(RNA polymerase C subunit 17 KDa [Phaeodactylum tricornutum CCAP 1055/1])	GO:0003824(molecular_function:catalytic activity); GO:0005666(cellular_component:DNA-directed RNA polymerase III complex); GO:0006384(biological_process:transcription initiation from RNA polymerase III promoter); GO:0000166(molecular_function:nucleotide binding)						PF03874.17(RNA_pol_Rpb4:RNA polymerase Rpb4)	sp|O35427|RPC9_MOUSE(DNA-directed RNA polymerase III subunit RPC9 OS=Mus musculus OX=10090 GN=Crcp PE=2 SV=1)	7204092
gene-PHATRDRAFT_32745	PHATRDRAFT_32745	predicted protein	1782	9	13	15	20	29	11	0.28	0.45	0.54	0.63	1.01	0.47	0.423333	0.703333	3.01355	1.59147	0.0217391	0.0713466	no	up	XP_002177669.1(predicted protein [Phaeodactylum tricornutum CCAP 1055/1])	GO:0016021(cellular_component:integral component of membrane)								7197562
gene-PHATRDRAFT_23924	GPI_1	isomerase glucose-6-phosphate isomerase	1918	207	790	796	779	615	438	5.96	24.82	26.29	22.59	19.74	17.11	19.0233	19.8133	2.00408	1.00294	0.0209826	0.0693959	no	up	XP_002185147.1(isomerase glucose-6-phosphate isomerase [Phaeodactylum tricornutum CCAP 1055/1])	GO:0005829(cellular_component:cytosol); GO:0005509(molecular_function:calcium ion binding); GO:0004347(molecular_function:glucose-6-phosphate isomerase activity); GO:0003924(molecular_function:GTPase activity); GO:0051156(biological_process:glucose 6-phosphate metabolic process); GO:0048029(molecular_function:monosaccharide binding); GO:0005525(molecular_function:GTP binding); GO:0006096(biologic…	K01810	GPI, pgi	map00520(Amino sugar and nucleotide sugar metabolism); map00030(Pentose phosphate pathway); map00500(Starch and sucrose metabolism); map00010(Glycolysis / Gluconeogenesis)	COG0166(J:Translation, ribosomal structure and biogenesis)	COG0166(Histidyl-trna synthetase)	PF00342.20(PGI:Phosphoglucose isomerase)	sp|A7MSY9|G6PI_VIBCB(Glucose-6-phosphate isomerase OS=Vibrio campbellii (strain ATCC BAA-1116 / BB120) OX=338187 GN=pgi PE=3 SV=1)	7199044
gene-PHATRDRAFT_bd1166	PHATRDRAFT_bd1166	predicted protein	747	77.78	49.49	32.39	20.77	12.6	5.33	7.53	5.32	3.68	2	1.38	0.72	5.51	1.36667	0.349897	-1.515	0.0386601	0.110345	no	down	XP_002176173.1(predicted protein [Phaeodactylum tricornutum CCAP 1055/1])	GO:0003755(molecular_function:peptidyl-prolyl cis-trans isomerase activity)				ENOG410ZSQ1(O:Posttranslational modification, protein turnover, chaperones); COG0545(O:Posttranslational modification, protein turnover, chaperones)	ENOG410ZSQ1(peptidyl-prolyl cis-trans isomerase); COG0545(Peptidyl-prolyl cis-trans isomerase)	PF00254.29(FKBP_C:FKBP-type peptidyl-prolyl cis-trans isomerase)	sp|Q9SR70|FK164_ARATH(Peptidyl-prolyl cis-trans isomerase FKBP16-4, chloroplastic OS=Arabidopsis thaliana OX=3702 GN=FKBP16-4 PE=1 SV=1)	7204927
gene-PHATRDRAFT_32459	PHATRDRAFT_32459	predicted protein	2547	0	0	0	0	0	0	0	0	0	0	0	0	0	0	1	0	1	1	no test	no test	XP_002176996.1(predicted protein [Phaeodactylum tricornutum CCAP 1055/1])	GO:0016021(cellular_component:integral component of membrane); GO:0004674(molecular_function:protein serine/threonine kinase activity); GO:0004672(molecular_function:protein kinase activity); GO:0035556(biological_process:intracellular signal transduction); GO:0009190(biological_process:cyclic nucleotide biosynthetic process); GO:0005524(molecular_function:ATP binding)	K04367	MOS		COG0515(T:Signal transduction mechanisms); ENOG410XR2M(S:Function unknown)	COG0515(Serine Threonine protein kinase); ENOG410XR2M((LipO)protein)	PF00069.26(Pkinase:Protein kinase domain); PF07714.18(PK_Tyr_Ser-Thr:Protein tyrosine and serine/threonine kinase)	sp|Q7T6X2|YR826_MIMIV(Putative serine/threonine-protein kinase/receptor R826 OS=Acanthamoeba polyphaga mimivirus OX=212035 GN=MIMI_R826 PE=3 SV=2)	7196986
gene-PHATRDRAFT_14802	PHATRDRAFT_14802	predicted protein	333	7395	6393	4891	1520	206	260	639.99	612.64	495.03	131.15	20.11	31.26	582.553	60.84	0.134996	-2.88901	1.83E-06	2.96E-05	yes	down	XP_002182690.1(predicted protein [Phaeodactylum tricornutum CCAP 1055/1])					COG0607(P:Inorganic ion transport and metabolism); ENOG410XUE4(S:Function unknown)	COG0607(Rhodanese domain protein); ENOG410XUE4(Rhodanese-like domain)	PF00581.21(Rhodanese:Rhodanese-like domain)	sp|Q08742|RDL2_YEAST(Thiosulfate sulfurtransferase RDL2, mitochondrial OS=Saccharomyces cerevisiae (strain ATCC 204508 / S288c) OX=559292 GN=RDL2 PE=1 SV=1)	7203320
gene-PHATRDRAFT_20007	PHATRDRAFT_20007	predicted protein	923	405	654	547	573	358	320	28.94	51.55	45.48	40.93	28.77	31.57	41.99	33.7567	1.36559	0.449524	0.178281	0.330827	no	up	XP_002179855.1(predicted protein [Phaeodactylum tricornutum CCAP 1055/1])	GO:0005737(cellular_component:cytoplasm); GO:0051603(biological_process:proteolysis involved in cellular protein catabolic process); GO:0004175(molecular_function:endopeptidase activity); GO:0005839(cellular_component:proteasome core complex); GO:0043161(biological_process:proteasome-mediated ubiquitin-dependent protein catabolic process); GO:0005634(cellular_component:nucleus); GO:0010498(biolog…	K02737	PSMB5	map03050(Proteasome)	ENOG410XQRP(O:Posttranslational modification, protein turnover, chaperones)	ENOG410XQRP(The proteasome is a multicatalytic proteinase complex which is characterized by its ability to cleave peptides with Arg, Phe, Tyr, Leu, and Glu adjacent to the leaving group at neutral or slightly basic pH. The proteasome has an ATP-dependent proteolytic activity (By similarity))	PF00227.27(Proteasome:Proteasome subunit)	sp|Q54BC8|PSB5_DICDI(Proteasome subunit beta type-5 OS=Dictyostelium discoideum OX=44689 GN=psmB5 PE=1 SV=1)	7200615
gene-PHATRDRAFT_50338	PHATRDRAFT_50338	predicted protein	2601	30	300	185	57	34	32	0.61	6.67	4.32	1.17	0.77	0.88	3.86667	0.94	0.484297	-1.04604	0.0877774	0.201677	no	down	XP_002185180.1(predicted protein [Phaeodactylum tricornutum CCAP 1055/1])	GO:0016021(cellular_component:integral component of membrane)								7198993
gene-PHATRDRAFT_43266	PHATRDRAFT_43266	predicted protein	2260	150	318	299	358	196	183	3.58	8.28	8.18	8.62	5.21	5.92	6.68	6.58333	1.71672	0.779651	0.0173319	0.0596623	no	up	XP_002177528.1(predicted protein [Phaeodactylum tricornutum CCAP 1055/1])									7196975
gene-PHATRDRAFT_10724	PHATRDRAFT_10724	predicted protein	510	107	54	35	35	38	4	19.83	11.37	7.85	6.36	8.11	1.07	13.0167	5.18	0.558544	-0.840257	0.318069	0.493373	no	down	XP_002178369.1(predicted protein [Phaeodactylum tricornutum CCAP 1055/1])	GO:0016746(molecular_function:transferase activity, transferring acyl groups); GO:0061631(molecular_function:ubiquitin conjugating enzyme activity)	K10688	UBE2W, UBC16	map04120(Ubiquitin mediated proteolysis)	COG5078(O:Posttranslational modification, protein turnover, chaperones)	COG5078(cytochrome C oxidase)	PF00179.27(UQ_con:Ubiquitin-conjugating enzyme); PF14461.7(Prok-E2_B:Prokaryotic E2 family B); PF05743.14(UEV:UEV domain)	sp|Q1JPX4|UB2WB_DANRE(Probable ubiquitin-conjugating enzyme E2 W-B OS=Danio rerio OX=7955 GN=ube2wb PE=2 SV=1)	7197636
gene-PHATRDRAFT_43469	PHATRDRAFT_43469	predicted protein	1134	85	110	95	181	151	101	4.62	6.57	5.98	9.87	9.2	7.53	5.72333	8.86667	2.60281	1.38007	0.00110884	0.00695316	yes	up	XP_002177637.1(predicted protein [Phaeodactylum tricornutum CCAP 1055/1])	GO:0004144(molecular_function:diacylglycerol O-acyltransferase activity); GO:0016853(molecular_function:isomerase activity); GO:0016021(cellular_component:integral component of membrane); GO:0032450(molecular_function:maltose alpha-glucosidase activity); GO:0102966(molecular_function:arachidoyl-CoA:1-dodecanol O-acyltransferase activity); GO:0016747(molecular_function:transferase activity, transf…	K14457	MOGAT2, MGAT2	map00561(Glycerolipid metabolism)	ENOG410XTG3(S:Function unknown)	ENOG410XTG3(-)	PF03982.14(DAGAT:Diacylglycerol acyltransferase); PF01553.22(Acyltransferase:Acyltransferase)	sp|Q9ASU1|DGAT2_ARATH(Diacylglycerol O-acyltransferase 2 OS=Arabidopsis thaliana OX=3702 GN=DGAT2 PE=1 SV=1)	7197530
gene-PHATRDRAFT_45871	PHATRDRAFT_45871	predicted protein	3347	4.38	38.6	29.13	31.34	32.75	20.08	0.07	0.65	0.53	0.5	0.59	0.44	0.416667	0.51	2.4322	1.28226	0.0640633	0.159871	no	up	XP_002180065.1(predicted protein [Phaeodactylum tricornutum CCAP 1055/1])	GO:0034388(cellular_component:Pwp2p-containing subcomplex of 90S preribosome); GO:0030515(molecular_function:snoRNA binding); GO:0032040(cellular_component:small-subunit processome); GO:0000462(biological_process:maturation of SSU-rRNA from tricistronic rRNA transcript (SSU-rRNA, 5.8S rRNA, LSU-rRNA))	K14557	UTP6	map03008(Ribosome biogenesis in eukaryotes)	COG5191(S:Function unknown); ENOG410Y7CN(S:Function unknown)	COG5191(UTP6, small subunit (SSU) processome component, homolog (yeast)); ENOG410Y7CN(U3 small nucleolar RNA-associated protein 6)	PF08640.12(U3_assoc_6:U3 small nucleolar RNA-associated protein 6); PF13428.7(TPR_14:Tetratricopeptide repeat)	sp|O60188|UTP6_SCHPO(U3 small nucleolar RNA-associated protein 6 OS=Schizosaccharomyces pombe (strain 972 / ATCC 24843) OX=284812 GN=utp6 PE=3 SV=1)	7200969
gene-PHATRDRAFT_49057	PHATRDRAFT_49057	predicted protein	1101	4125.17	1999.94	3281.86	7221.42	3254.27	4767.39	233.05	124.13	214.63	408.86	206.06	369.49	190.603	328.137	2.49103	1.31674	0.0160547	0.0563741	no	up	XP_002183751.1(predicted protein [Phaeodactylum tricornutum CCAP 1055/1])	GO:0016021(cellular_component:integral component of membrane); GO:0008324(molecular_function:cation transmembrane transporter activity)						PF01545.22(Cation_efflux:Cation efflux family)		7195427
gene-PHATRDRAFT_49952	PHATRDRAFT_49952	predicted protein	1557	4	13	9	2	0	1	0.15	0.52	0.38	0.07	0	0.05	0.35	0.04	0.200413	-2.31895	0.0976267	0.217492	no	down	XP_002184700.1(predicted protein [Phaeodactylum tricornutum CCAP 1055/1])									7198645
gene-PHATRDRAFT_52750	UPL1	ubiquitin-protein ligase 1	501	2305	10221	7986	5997	15908	6552	24.75	108.57	81.72	77.51	166.34	90.64	71.68	111.497	3.092	1.62854	0.00738505	0.0311089	yes	up	XP_002185487.1(ubiquitin-protein ligase 1 [Phaeodactylum tricornutum CCAP 1055/1])	GO:0004842(molecular_function:ubiquitin-protein transferase activity); GO:0016874(molecular_function:ligase activity); GO:0016746(molecular_function:transferase activity, transferring acyl groups)	K10595	HERC2	map04120(Ubiquitin mediated proteolysis)	COG5021(O:Posttranslational modification, protein turnover, chaperones); COG5184(O:Posttranslational modification, protein turnover, chaperones)	COG5021(ATP synthase mitochondrial F1 complex assembly factor); COG5184(ATP synthase mitochondrial F1 complex assembly factor)	PF00632.26(HECT:HECT-domain (ubiquitin-transferase))	sp|Q4U2R1|HERC2_MOUSE(E3 ubiquitin-protein ligase HERC2 OS=Mus musculus OX=10090 GN=Herc2 PE=1 SV=3)	7199388
gene-PHATRDRAFT_44487	PHATRDRAFT_44487	predicted protein	1107	31	7	45	11	5	7	1.74	0.43	2.92	0.62	0.31	0.54	1.69667	0.49	0.436858	-1.19476	0.173656	0.32467	no	down	XP_002178560.1(predicted protein [Phaeodactylum tricornutum CCAP 1055/1])									7197715
gene-PHATRDRAFT_47075	PHATRDRAFT_47075	predicted protein	1440	2	17	12	3	4	6	0.08	0.75	0.56	0.12	0.18	0.33	0.463333	0.21	0.932031	-0.10155	0.921537	0.953232	no	down	XP_002181185.1(predicted protein [Phaeodactylum tricornutum CCAP 1055/1])	GO:0018342(biological_process:protein prenylation); GO:0016021(cellular_component:integral component of membrane); GO:0016020(cellular_component:membrane); GO:0000139(cellular_component:Golgi membrane); GO:0022857(molecular_function:transmembrane transporter activity); GO:0003723(molecular_function:RNA binding); GO:0015165(molecular_function:pyrimidine nucleotide-sugar transmembrane transporter a…				COG0697(S:Function unknown)	COG0697(Protein of unknown function (DUF3172))		sp|Q8N357|S35F6_HUMAN(Solute carrier family 35 member F6 OS=Homo sapiens OX=9606 GN=SLC35F6 PE=1 SV=1)	7202160
gene-PHATRDRAFT_44725	PHATRDRAFT_44725	predicted protein	871	112986	85785	72087	67313	22503	37173	8752.25	7340.73	6510.33	5206.5	1962.44	3985.02	7534.44	3717.99	0.708827	-0.496495	0.333127	0.508982	no	down	XP_002178695.1(predicted protein [Phaeodactylum tricornutum CCAP 1055/1])									7199707
gene-PHATR_44118	PHATR_44118	predicted protein	1458	22	73	59	10	3	5	0.78	2.73	2.32	0.34	0.13	0.27	1.94333	0.246667	0.210274	-2.24966	0.000730328	0.00494211	yes	down	XP_002186173.1(predicted protein [Phaeodactylum tricornutum CCAP 1055/1])	GO:0016021(cellular_component:integral component of membrane)	K15289	SLC35F5		ENOG4111U6I(S:Function unknown); COG0697(E:Amino acid transport and metabolism); COG0697(G:Carbohydrate transport and metabolism)	ENOG4111U6I(EamA-like transporter family); COG0697(membrane); COG0697(membrane)	PF00892.21(EamA:EamA-like transporter family); PF16913.6(PUNUT:Purine nucleobase transmembrane transport)	sp|Q03730|YMB8_YEAST(Uncharacterized vacuolar membrane protein YML018C OS=Saccharomyces cerevisiae (strain ATCC 204508 / S288c) OX=559292 GN=YML018C PE=1 SV=1)	7204044
gene-PHATRDRAFT_24772	PHATRDRAFT_24772	predicted protein	2566	229	596	560	430	333	248	4.75	13.45	13.28	8.99	7.68	6.95	10.4933	7.87333	1.38116	0.465885	0.20469	0.364218	no	up	XP_002177302.1(predicted protein [Phaeodactylum tricornutum CCAP 1055/1])	GO:0009098(biological_process:leucine biosynthetic process); GO:0051539(molecular_function:4 iron, 4 sulfur cluster binding); GO:0016021(cellular_component:integral component of membrane); GO:0009316(cellular_component:3-isopropylmalate dehydratase complex); GO:0003676(molecular_function:nucleic acid binding); GO:0003861(molecular_function:3-isopropylmalate dehydratase activity)	K01702	LEU1	map00290(Valine, leucine and isoleucine biosynthesis)	COG0066(E:Amino acid transport and metabolism)	COG0066(Catalyzes the isomerization between 2-isopropylmalate and 3-isopropylmalate, via the formation of 2-isopropylmaleate (By similarity))	PF00330.21(Aconitase:Aconitase family (aconitate hydratase)); PF00694.20(Aconitase_C:Aconitase C-terminal domain)	sp|P55251|LEUC_RHIPU(3-isopropylmalate dehydratase OS=Rhizomucor pusillus OX=4840 GN=LEUA PE=3 SV=1)	7196176
gene-PHATRDRAFT_bd1635	PHATRDRAFT_bd1635	predicted protein	2096	45.29	103.99	96.2	46.06	32.46	18.01	1.18	2.95	2.87	1.21	0.94	0.63	2.33333	0.926667	0.70105	-0.51241	0.262066	0.432893	no	down	XP_002176272.1(predicted protein [Phaeodactylum tricornutum CCAP 1055/1])	GO:0004114(molecular_function:3',5'-cyclic-nucleotide phosphodiesterase activity); GO:0046872(molecular_function:metal ion binding); GO:0035556(biological_process:intracellular signal transduction); GO:0009190(biological_process:cyclic nucleotide biosynthetic process); GO:0016021(cellular_component:integral component of membrane)				COG2114(T:Signal transduction mechanisms); ENOG410XRI7(T:Signal transduction mechanisms)	COG2114(Guanylate Cyclase); ENOG410XRI7(Phosphodiesterase)	PF00211.21(Guanylate_cyc:Adenylate and Guanylate cyclase catalytic domain); PF00233.20(PDEase_I:3'5'-cyclic nucleotide phosphodiesterase)	sp|Q86GV3|GCY28_CAEEL(Receptor-type guanylate cyclase gcy-28 OS=Caenorhabditis elegans OX=6239 GN=gcy-28 PE=1 SV=1)	7204930
gene-PHATRDRAFT_50523	PHATRDRAFT_50523	predicted protein	1751	188.48	194.14	202.15	206.4	162.77	121.2	10.75	11.54	13.68	11.85	10.37	9.49	11.99	10.57	1.42902	0.515024	0.231871	0.397862	no	up	XP_002185467.1(predicted protein [Phaeodactylum tricornutum CCAP 1055/1])	GO:0016021(cellular_component:integral component of membrane)				ENOG410ZP80(S:Function unknown); ENOG41100KR(S:Function unknown)	ENOG410ZP80(-); ENOG41100KR(F5/8 type C domain)			7199297
gene-PHATRDRAFT_51128	GapC2a	glyceraldehyde-3-phosphate dehydrogenase	1288	0	3.33	2.38	10.74	8.34	3.05	0	0.17	0.13	0.5	0.43	0.19	0.1	0.373333	8.18212	3.03247	0.0128028	0.0472516	yes	up	XP_002182587.1(glyceraldehyde-3-phosphate dehydrogenase [Phaeodactylum tricornutum CCAP 1055/1])	GO:0004365(molecular_function:glyceraldehyde-3-phosphate dehydrogenase (NAD+) (phosphorylating) activity); GO:0016853(molecular_function:isomerase activity); GO:0051287(molecular_function:NAD binding); GO:0005829(cellular_component:cytosol); GO:0050661(molecular_function:NADP binding); GO:0006006(biological_process:glucose metabolic process); GO:0006096(biological_process:glycolytic process)	K00134	GAPDH, gapA	map00010(Glycolysis / Gluconeogenesis); map00710(Carbon fixation in photosynthetic organisms)	COG0057(O:Posttranslational modification, protein turnover, chaperones)	COG0057(alkyl hydroperoxide reductase)	PF02800.21(Gp_dh_C:Glyceraldehyde 3-phosphate dehydrogenase, C-terminal domain); PF00044.25(Gp_dh_N:Glyceraldehyde 3-phosphate dehydrogenase, NAD binding domain)	sp|P32637|G3P_PODAS(Glyceraldehyde-3-phosphate dehydrogenase OS=Podospora anserina OX=5145 GN=GPD PE=3 SV=1)	7203376
gene-PHATRDRAFT_34639	PHATRDRAFT_34639	predicted protein	612	586	443	362	373	79	93	79.61	67.41	58.38	50.01	12.23	17.9	68.4667	26.7133	0.524562	-0.930816	0.0987947	0.219664	no	down	XP_002179122.1(predicted protein [Phaeodactylum tricornutum CCAP 1055/1])					ENOG4111Z4C(S:Function unknown)	ENOG4111Z4C(expressed protein)	PF13259.7(DUF4050:Protein of unknown function (DUF4050))		7199919
gene-PHATRDRAFT_48988	PHATRDRAFT_48988	predicted protein	580	284	185	265	448	144	195	41.47	30.38	46.18	64.55	24.02	40.56	39.3433	43.0433	1.59432	0.672945	0.182219	0.335308	no	up	XP_002183705.1(predicted protein [Phaeodactylum tricornutum CCAP 1055/1])									7195389
gene-PHATRDRAFT_36647	PHATRDRAFT_36647	predicted protein	552	0	0	0	0	0	0	0	0	0	0	0	0	0	0	1	0	1	1	no test	no test	XP_002180932.1(predicted protein [Phaeodactylum tricornutum CCAP 1055/1])									7201891
gene-PHATR_46656	PHATR_46656	predicted protein	1689	142	461	386	157	173	99	4.74	16.81	14.8	5.27	6.44	4.49	12.1167	5.4	0.861917	-0.21438	0.635462	0.76899	no	down	XP_002185627.1(predicted protein [Phaeodactylum tricornutum CCAP 1055/1])	GO:0016779(molecular_function:nucleotidyltransferase activity); GO:0032045(cellular_component:guanyl-nucleotide exchange factor complex); GO:0005851(cellular_component:eukaryotic translation initiation factor 2B complex); GO:0005085(molecular_function:guanyl-nucleotide exchange factor activity); GO:0009058(biological_process:biosynthetic process); GO:0002183(biological_process:cytoplasmic transla…	K03241	EIF2B3	map03013(RNA transport)	COG1208(P:Inorganic ion transport and metabolism)	COG1208(ammonium Transporter)	PF12804.8(NTP_transf_3:MobA-like NTP transferase domain); PF00132.25(Hexapep:Bacterial transferase hexapeptide (six repeats)); PF00483.24(NTP_transferase:Nucleotidyl transferase)		7204487
gene-PHATRDRAFT_48221	PHATRDRAFT_48221	predicted protein	1713	24.01	80.19	74	136.23	225.01	108	0.79	2.88	2.79	4.5	8.24	4.82	2.15333	5.85333	5.46267	2.44961	7.07E-06	9.36E-05	yes	up	XP_002182710.1(predicted protein [Phaeodactylum tricornutum CCAP 1055/1])	GO:0016021(cellular_component:integral component of membrane); GO:0044255(biological_process:cellular lipid metabolic process); GO:0016788(molecular_function:hydrolase activity, acting on ester bonds)	K07019	K07019		ENOG410Z72B(S:Function unknown); COG0429(S:Function unknown)	ENOG410Z72B(-); COG0429(-)		sp|Q40863|EMB8_PICGL(Embryogenesis-associated protein EMB8 OS=Picea glauca OX=3330 GN=EMB8 PE=2 SV=1)	7203340
gene-PHATRDRAFT_54493	PHATRDRAFT_54493	udp-n-acetylglucosamine diphosphorylase	2245	3359	5423	4967	5199	5275	4016	146.34	221.98	235.53	177.24	167.94	166.8	201.283	170.66	1.97159	0.979357	0.011858	0.0444806	no	up	XP_002180270.1(udp-n-acetylglucosamine diphosphorylase [Phaeodactylum tricornutum CCAP 1055/1])	GO:0009226(biological_process:nucleotide-sugar biosynthetic process); GO:0046872(molecular_function:metal ion binding); GO:0003977(molecular_function:UDP-N-acetylglucosamine diphosphorylase activity); GO:0070569(molecular_function:uridylyltransferase activity); GO:0051748(molecular_function:UTP-monosaccharide-1-phosphate uridylyltransferase activity)	K12447	USP	map00520(Amino sugar and nucleotide sugar metabolism); map00040(Pentose and glucuronate interconversions); map00053(Ascorbate and aldarate metabolism); map00052(Galactose metabolism)	COG4284(S:Function unknown)	COG4284(-)	PF01704.19(UDPGP:UTP--glucose-1-phosphate uridylyltransferase)	sp|Q09WE7|USP1_SOYBN(UDP-sugar pyrophosphorylase 1 OS=Glycine max OX=3847 GN=USP1 PE=1 SV=1)	7200985
gene-PHATRDRAFT_40044	PHATRDRAFT_40044	predicted protein	510	0	0	0	0	0	0	0	0	0	0	0	0	0	0	1	0	1	1	no test	no test	XP_002184168.1(predicted protein [Phaeodactylum tricornutum CCAP 1055/1])	GO:0031418(molecular_function:L-ascorbic acid binding); GO:0016705(molecular_function:oxidoreductase activity, acting on paired donors, with incorporation or reduction of molecular oxygen); GO:0005783(cellular_component:endoplasmic reticulum); GO:0016716(molecular_function:oxidoreductase activity, acting on paired donors, with incorporation or reduction of molecular oxygen, another compound as on…	K00472	P4HA	map00330(Arginine and proline metabolism)	ENOG410XS5J(S:Function unknown); ENOG410Y42I(G:Carbohydrate transport and metabolism)	ENOG410XS5J(prolyl 4-hydroxylase); ENOG410Y42I(tyrosinase)	PF01549.25(ShK:ShK domain-like)		7195874
gene-PHATRDRAFT_35734	PHATRDRAFT_35734	predicted protein	615	71	91	82	36	20	12	9.37	13.46	12.85	4.7	3.01	2.24	11.8933	3.31667	0.453606	-1.14049	0.020784	0.0688892	no	down	XP_002180085.1(predicted protein [Phaeodactylum tricornutum CCAP 1055/1])							PF07426.12(Dynactin_p22:Dynactin subunit p22)		7200996
gene-PHATRDRAFT_36531	PHATRDRAFT_36531	type II DNA topoisomerase VI subunit	1299	56	59	75	53	26	13	2.57	2.96	3.96	2.44	1.33	0.81	3.16333	1.52667	0.757731	-0.400243	0.445765	0.617478	no	down	XP_002180881.1(type II DNA topoisomerase VI subunit [Phaeodactylum tricornutum CCAP 1055/1])	GO:0016853(molecular_function:isomerase activity); GO:0042138(biological_process:meiotic DNA double-strand break formation); GO:0000737(biological_process:DNA catabolic process, endonucleolytic); GO:0000706(biological_process:meiotic DNA double-strand break processing); GO:0006265(biological_process:DNA topological change); GO:0003918(molecular_function:DNA topoisomerase type II (ATP-hydrolyzing)…	K10878	SPO11		COG1697(V:Defense mechanisms)	COG1697(Mate efflux family protein)	PF04406.15(TP6A_N:Type IIB DNA topoisomerase)	sp|Q5ZPI9|SPO12_ORYSI(Meiotic recombination protein SPO11-2 OS=Oryza sativa subsp. indica OX=39946 GN=SPO11-2 PE=1 SV=1)	7201693
gene-PHATRDRAFT_50238	PHATRDRAFT_50238	predicted protein	2015	55	105	127	94	29	18	1.49	3.11	3.93	2.54	0.86	0.63	2.84333	1.34333	0.774102	-0.369404	0.461457	0.631055	no	down	XP_002185118.1(predicted protein [Phaeodactylum tricornutum CCAP 1055/1])	GO:0015926(molecular_function:glucosidase activity); GO:0016021(cellular_component:integral component of membrane); GO:0004553(molecular_function:hydrolase activity, hydrolyzing O-glycosyl compounds); GO:0030176(cellular_component:integral component of endoplasmic reticulum membrane); GO:0005886(cellular_component:plasma membrane); GO:0006078(biological_process:(1->6)-beta-D-glucan biosynthetic p…				COG2273(G:Carbohydrate transport and metabolism)	COG2273(hydrolase family 16)	PF03935.16(SKN1:Beta-glucan synthesis-associated protein (SKN1)); PF00722.22(Glyco_hydro_16:Glycosyl hydrolases family 16)	sp|O13941|YEPB_SCHPO(Uncharacterized beta-glucan synthesis-associated protein C23H3.11c OS=Schizosaccharomyces pombe (strain 972 / ATCC 24843) OX=284812 GN=SPAC23H3.11c PE=3 SV=1)	7199015
gene-PHATRDRAFT_37734	PHATRDRAFT_37734	predicted protein	810	195	286	237	322	78	124	16.75	27.21	23.81	27.58	7.56	14.8	22.59	16.6467	1.14471	0.194986	0.655692	0.784298	no	up	XP_002181812.1(predicted protein [Phaeodactylum tricornutum CCAP 1055/1])	GO:0003723(molecular_function:RNA binding); GO:0005730(cellular_component:nucleolus)	K14851	RRP17, NOL12		ENOG410ZTKR(S:Function unknown)	ENOG410ZTKR(Nucleolar protein 12 (25kDa))	PF09805.10(Nop25:Nucleolar protein 12 (25kDa))		7202282
gene-PHATRDRAFT_5546	PHATRDRAFT_5546	predicted protein	516	50	68	49	45	83	15	3.15	3.18	2.43	1.87	4.88	1.01	2.92	2.58667	1.54672	0.629212	0.349673	0.526457	no	up	XP_002178501.1(predicted protein, partial [Phaeodactylum tricornutum CCAP 1055/1])	GO:0008408(molecular_function:3'-5' exonuclease activity); GO:0005643(cellular_component:nuclear pore); GO:0005634(cellular_component:nucleus); GO:0006364(biological_process:rRNA processing); GO:0003676(molecular_function:nucleic acid binding); GO:0004527(molecular_function:exonuclease activity)	K18327	REXO4, REX4		COG0847(L:Replication, recombination and repair)	COG0847(DNA polymerase iii)	PF00929.25(RNase_T:Exonuclease)	sp|Q6CMT3|REXO4_KLULA(RNA exonuclease 4 OS=Kluyveromyces lactis (strain ATCC 8585 / CBS 2359 / DSM 70799 / NBRC 1267 / NRRL Y-1140 / WM37) OX=284590 GN=REX4 PE=3 SV=1)	7198054
gene-PHATRDRAFT_49445	PHATRDRAFT_49445	predicted protein	3461	672	2343	1637	548	687	405	9.1	34.48	25.29	7.49	10.33	7.39	22.9567	8.40333	0.719572	-0.474789	0.301748	0.477502	no	down	XP_002184099.1(predicted protein [Phaeodactylum tricornutum CCAP 1055/1])	GO:0016021(cellular_component:integral component of membrane)								7195807
gene-PHATR_51604	PHATR_51604	predicted protein	1527	91	299	276	547	437	294	2.17	8.1	7.35	13.06	11.32	8.59	5.87333	10.99	3.6918	1.88432	3.53E-06	5.22E-05	yes	up	XP_002186412.1(predicted protein, partial [Phaeodactylum tricornutum CCAP 1055/1])	GO:0008094(molecular_function:DNA-dependent ATPase activity); GO:0005634(cellular_component:nucleus); GO:0003677(molecular_function:DNA binding); GO:0004386(molecular_function:helicase activity); GO:0044030(biological_process:regulation of DNA methylation); GO:0005524(molecular_function:ATP binding)	K19001	HELLS, DDM1		COG0553(U:Intracellular trafficking, secretion, and vesicular transport)	COG0553(Vacuolar Protein)	PF00176.24(SNF2_N:SNF2 family N-terminal domain); PF00271.32(Helicase_C:Helicase conserved C-terminal domain); PF11496.9(HDA2-3:Class II histone deacetylase complex subunits 2 and 3); PF04851.16(ResIII:Type III restriction enzyme, res subunit)	sp|Q9NRZ9|HELLS_HUMAN(Lymphoid-specific helicase OS=Homo sapiens OX=9606 GN=HELLS PE=1 SV=1)	7203997
gene-PHATRDRAFT_38678	PHATRDRAFT_38678	predicted protein	867	28	63	69	17	1	12	2.18	5.43	6.27	1.32	0.09	1.3	4.62667	0.903333	0.329927	-1.59978	0.0304717	0.0920595	no	down	XP_002182581.1(predicted protein [Phaeodactylum tricornutum CCAP 1055/1])	GO:0002181(biological_process:cytoplasmic translation); GO:0005829(cellular_component:cytosol); GO:0046872(molecular_function:metal ion binding)				ENOG410XW7A(S:Function unknown); COG5252(S:Function unknown)	ENOG410XW7A(-); COG5252(zinc finger)	PF16543.6(DFRP_C:DRG Family Regulatory Proteins, Tma46)		7203367
gene-PHATR_43817	PHATR_43817	predicted protein	658	1106	1022	857	1163	755	480	130.54	134.67	119.58	136.1	101.19	79.76	128.263	105.683	1.26823	0.342821	0.445028	0.617021	no	up	XP_002186282.1(predicted protein [Phaeodactylum tricornutum CCAP 1055/1])	GO:0006099(biological_process:tricarboxylic acid cycle); GO:0005739(cellular_component:mitochondrion); GO:0034553(biological_process:mitochondrial respiratory chain complex II assembly); GO:0018293(biological_process:protein-FAD linkage); GO:0006121(biological_process:mitochondrial electron transport, succinate to ubiquinone)	K18168	SDHAF2, SDH5		ENOG4111RQC(S:Function unknown); ENOG410XV4M(S:Function unknown)	ENOG4111RQC(Flavinator of succinate dehydrogenase); ENOG410XV4M(Flavinator of succinate dehydrogenase)	PF03937.17(Sdh5:Flavinator of succinate dehydrogenase)	sp|Q54B20|SDHF2_DICDI(Succinate dehydrogenase assembly factor 2, mitochondrial OS=Dictyostelium discoideum OX=44689 GN=DDB_G0293946 PE=3 SV=1)	7204257
gene-PHATRDRAFT_47246	PHATRDRAFT_47246	predicted protein	2085	178.05	426.54	394.39	214.29	137.69	155.24	3.49	8.9	8.4	4.02	2.58	4.02	6.93	3.54	0.960542	-0.0580799	0.876878	0.928693	no	down	XP_002181649.1(predicted protein [Phaeodactylum tricornutum CCAP 1055/1])	GO:0003677(molecular_function:DNA binding)								7202337
gene-PHATRDRAFT_42528	PHATRDRAFT_42528	predicted protein	761	6	3	2.33	9	68.24	14	0.57	0.31	0.26	1.13	8.9	2.34	0.38	4.12333	15.3178	3.93714	0.000151703	0.00131423	yes	up	XP_002177067.1(predicted protein [Phaeodactylum tricornutum CCAP 1055/1])	GO:0016192(biological_process:vesicle-mediated transport); GO:0016021(cellular_component:integral component of membrane); GO:0005198(molecular_function:structural molecule activity); GO:0005509(molecular_function:calcium ion binding); GO:0030126(cellular_component:COPI vesicle coat); GO:0006886(biological_process:intracellular protein transport)				ENOG4112BFM(S:Function unknown); ENOG410ZZAC(S:Function unknown)	ENOG4112BFM(-); ENOG410ZZAC(-)			7196078
gene-PHATRDRAFT_49007	PHATRDRAFT_49007	predicted protein	1054	26514	17144	25609	66053	5615	5377	1585.62	1127.38	1774.85	3956.46	376.62	441.74	1495.95	1591.61	1.29465	0.372566	0.606569	0.74774	no	up	XP_002183717.1(predicted protein [Phaeodactylum tricornutum CCAP 1055/1])									7195271
gene-PHATRDRAFT_42451	PHATRDRAFT_42451	predicted protein	2070	92	216	373	50	12	2	2.43	6.22	11.28	1.33	0.35	0.07	6.64333	0.583333	0.140784	-2.82844	7.05E-05	0.000677054	yes	down	XP_002176523.1(predicted protein [Phaeodactylum tricornutum CCAP 1055/1])							PF13424.7(TPR_12:Tetratricopeptide repeat); PF00515.29(TPR_1:Tetratricopeptide repeat); PF07719.18(TPR_2:Tetratricopeptide repeat); PF13181.7(TPR_8:Tetratricopeptide repeat); PF13374.7(TPR_10:Tetratricopeptide repeat); PF13176.7(TPR_7:Tetratricopeptide repeat); PF13432.7(TPR_16:Tetratricopeptide repeat)		7196655
gene-PHATRDRAFT_37567	PHATRDRAFT_37567	predicted protein	576	22	15	10	17	11	7	3.25	2.49	1.77	2.48	1.86	1.48	2.50333	1.94	1.13579	0.1837	0.81294	0.891561	no	up	XP_002181556.1(predicted protein [Phaeodactylum tricornutum CCAP 1055/1])							PF03364.21(Polyketide_cyc:Polyketide cyclase / dehydrase and lipid transport); PF10604.10(Polyketide_cyc2:Polyketide cyclase / dehydrase and lipid transport)		7202421
gene-PHATRDRAFT_15481	PHATRDRAFT_15481	predicted protein	1449	3	21	15	30	36	15	0.12	0.92	0.69	1.21	1.61	0.82	0.576667	1.21333	4.19	2.06695	0.00336619	0.0167665	yes	up	XP_002183470.1(predicted protein, partial [Phaeodactylum tricornutum CCAP 1055/1])	GO:0004812(molecular_function:aminoacyl-tRNA ligase activity); GO:0005730(cellular_component:nucleolus); GO:0003824(molecular_function:catalytic activity); GO:0000462(biological_process:maturation of SSU-rRNA from tricistronic rRNA transcript (SSU-rRNA, 5.8S rRNA, LSU-rRNA)); GO:0032040(cellular_component:small-subunit processome); GO:0006418(biological_process:tRNA aminoacylation for protein tra…	K14768	UTP7, WDR46		ENOG410XP5D(S:Function unknown)	ENOG410XP5D(WD repeat domain 46)	PF08149.12(BING4CT:BING4CT (NUC141) domain); PF00400.33(WD40:WD domain, G-beta repeat)	sp|Q9P4X3|UTP7_SCHPO(Probable U3 small nucleolar RNA-associated protein 7 OS=Schizosaccharomyces pombe (strain 972 / ATCC 24843) OX=284812 GN=utp7 PE=3 SV=1)	7195078
gene-PHATRDRAFT_47550	PHATRDRAFT_47550	predicted protein	1359	20.98	33.1	40.56	12.54	80.48	39.24	0.91	1.57	2.03	0.55	3.9	2.32	1.50333	2.25667	3.00071	1.58531	0.0407168	0.114585	no	up	XP_002181842.1(predicted protein [Phaeodactylum tricornutum CCAP 1055/1])	GO:0050031(molecular_function:L-pipecolate oxidase activity); GO:0008115(molecular_function:sarcosine oxidase activity); GO:0016021(cellular_component:integral component of membrane); GO:0016849(molecular_function:phosphorus-oxygen lyase activity); GO:0000166(molecular_function:nucleotide binding); GO:0035556(biological_process:intracellular signal transduction); GO:0009190(biological_process:cyc…	K00301	E1.5.3.1	map00260(Glycine, serine and threonine metabolism)	COG0665(E:Amino acid transport and metabolism)	COG0665(Catalyzes the last two steps in the biosynthesis of 5- methylaminomethyl-2-thiouridine (mnm(5)s(2)U) at the wobble position (U34) in tRNA. Catalyzes the FAD-dependent demodification of cmnm(5)s(2)U34 to nm(5)s(2)U34, followed by the transfer of a methyl group from S-adenosyl-L-methionine to nm(5)s(2)U34, to form mnm(5)s(2)U34 (By similarity))	PF01266.25(DAO:FAD dependent oxidoreductase)	sp|Q827H4|MSOX_STRAW(Monomeric sarcosine oxidase OS=Streptomyces avermitilis (strain ATCC 31267 / DSM 46492 / JCM 5070 / NBRC 14893 / NCIMB 12804 / NRRL 8165 / MA-4680) OX=227882 GN=soxA PE=3 SV=1)	7202622
gene-PHATRDRAFT_50139	PHATRDRAFT_50139	predicted protein	978	4	14	9	0	10	1	0.26	1.02	0.69	0	0.74	0.09	0.656667	0.276667	0.93339	-0.0994485	0.940946	0.964245	no	down	XP_002184979.1(predicted protein [Phaeodactylum tricornutum CCAP 1055/1])									7198934
gene-PHATRDRAFT_47713	PHATRDRAFT_47713	predicted protein	2197	2439	4498	3256	5737	2463	4164	60.17	120.92	92	142.64	67.65	139.1	91.03	116.463	2.17203	1.11904	0.00428436	0.0203384	yes	up	XP_002182100.1(predicted protein [Phaeodactylum tricornutum CCAP 1055/1])	GO:0006886(biological_process:intracellular protein transport); GO:0046872(molecular_function:metal ion binding); GO:0030117(cellular_component:membrane coat); GO:0016192(biological_process:vesicle-mediated transport)				ENOG411016G(S:Function unknown); ENOG4111EZQ(S:Function unknown)	ENOG411016G(-); ENOG4111EZQ(smr domain containing protein)	PF01713.22(Smr:Smr domain); PF18345.2(zf_CCCH_4:Zinc finger domain)		7202712
gene-PHATRDRAFT_47172	PHATRDRAFT_47172	predicted protein	1896	5	42	27	18	15	8	0.15	1.34	0.9	0.53	0.49	0.32	0.796667	0.446667	1.10009	0.137619	0.851625	0.914014	no	up	XP_002181252.1(predicted protein [Phaeodactylum tricornutum CCAP 1055/1])					ENOG41120UC(S:Function unknown)	ENOG41120UC(-)			7201953
gene-PHATRDRAFT_31469	PHATRDRAFT_31469	predicted protein	441	0	5	2	0	4	0	0	1.45	0.62	0	1.17	0	0.69	0.39	1.44218	0.52825	0.815346	1	no	up	XP_002176533.1(predicted protein [Phaeodactylum tricornutum CCAP 1055/1])	GO:0005654(cellular_component:nucleoplasm)				ENOG4111V3C(S:Function unknown)	ENOG4111V3C(Nuclear receptor 2C2-associated protein)	PF00754.26(F5_F8_type_C:F5/8 type C domain); PF07738.14(Sad1_UNC:Sad1 / UNC-like C-terminal)	sp|Q3TV70|NR2CA_MOUSE(Nuclear receptor 2C2-associated protein OS=Mus musculus OX=10090 GN=Nr2c2ap PE=1 SV=1)	7196042
gene-PHATRDRAFT_11916	PHATRDRAFT_11916	predicted protein	432	13	53	41	9	4	2	0.72	3.9	1.86	0.62	0.64	0.36	2.16	0.54	0.248587	-2.00818	0.00796599	0.0328936	yes	down	XP_002179875.1(predicted protein, partial [Phaeodactylum tricornutum CCAP 1055/1])	GO:0006654(biological_process:phosphatidic acid biosynthetic process); GO:0005783(cellular_component:endoplasmic reticulum); GO:0008654(biological_process:phospholipid biosynthetic process); GO:0016021(cellular_component:integral component of membrane); GO:0016020(cellular_component:membrane); GO:0003841(molecular_function:1-acylglycerol-3-phosphate O-acyltransferase activity); GO:0016746(molecul…	K00655	plsC	map00564(Glycerophospholipid metabolism); map00561(Glycerolipid metabolism)	COG0204(I:Lipid transport and metabolism)	COG0204(Acyltransferase)	PF01553.22(Acyltransferase:Acyltransferase)	sp|Q9LLY4|LPAT1_BRANA(1-acyl-sn-glycerol-3-phosphate acyltransferase 1, chloroplastic OS=Brassica napus OX=3708 GN=LPAT1 PE=2 SV=1)	7200635
gene-PHATRDRAFT_21535	Rab6	predicted protein	1947	144	272	232	260	121	98	4.08	8.4	7.53	7.41	3.82	3.76	6.67	4.99667	1.24828	0.319939	0.348945	0.526035	no	up	XP_002181536.1(predicted protein [Phaeodactylum tricornutum CCAP 1055/1])	GO:0005794(cellular_component:Golgi apparatus); GO:0006891(biological_process:intra-Golgi vesicle-mediated transport); GO:0006890(biological_process:retrograde vesicle-mediated transport, Golgi to ER); GO:0006886(biological_process:intracellular protein transport); GO:0003924(molecular_function:GTPase activity); GO:0032482(biological_process:Rab protein signal transduction); GO:0012505(cellular_c…	K07893	RAB6A		ENOG410XPBI(S:Function unknown)	ENOG410XPBI(member RAS oncogene family)	PF00071.23(Ras:Ras family); PF08477.14(Roc:Ras of Complex, Roc, domain of DAPkinase); PF00025.22(Arf:ADP-ribosylation factor family); PF00009.28(GTP_EFTU:Elongation factor Tu GTP binding domain); PF04670.13(Gtr1_RagA:Gtr1/RagA G protein conserved region); PF09439.11(SRPRB:Signal recognition particle receptor beta subunit)	sp|Q9LFT9|RAH1E_ARATH(Ras-related protein RABH1e OS=Arabidopsis thaliana OX=3702 GN=RABH1E PE=2 SV=1)	7202402
gene-PHATRDRAFT_50185	PHATRDRAFT_50185	predicted protein	1178	10	29	11	15	3	2	0.52	1.65	0.66	0.78	0.17	0.14	0.943333	0.363333	0.621271	-0.686705	0.437812	0.610817	no	down	XP_002185007.1(predicted protein [Phaeodactylum tricornutum CCAP 1055/1])	GO:0106029(molecular_function:tRNA pseudouridine synthase activity); GO:0008033(biological_process:tRNA processing); GO:0001522(biological_process:pseudouridine synthesis); GO:0003723(molecular_function:RNA binding); GO:0005739(cellular_component:mitochondrion)	K06173	truA, PUS1		COG0101(S:Function unknown)	COG0101(Methyltransferase)	PF01416.21(PseudoU_synth_1:tRNA pseudouridine synthase)	sp|Q8N0Z8|PUSL1_HUMAN(tRNA pseudouridine synthase-like 1 OS=Homo sapiens OX=9606 GN=PUSL1 PE=1 SV=1)	7198957
gene-PHATRDRAFT_47357	PHATRDRAFT_47357	predicted protein	1523	43	69	68	120	80	50	1.62	2.85	2.95	4.55	3.37	2.57	2.47333	3.49667	2.40289	1.26477	0.00215589	0.0117471	yes	up	XP_002181544.1(predicted protein [Phaeodactylum tricornutum CCAP 1055/1])	GO:0003886(molecular_function:DNA (cytosine-5-)-methyltransferase activity); GO:0016021(cellular_component:integral component of membrane); GO:0032259(biological_process:methylation); GO:0008168(molecular_function:methyltransferase activity)	K00558	DNMT1, dcm	map00270(Cysteine and methionine metabolism)	COG0270(L:Replication, recombination and repair)	COG0270(Cytosine-specific methyltransferase)	PF00145.18(DNA_methylase:C-5 cytosine-specific DNA methylase)	sp|P17044|MTBF_BACIU(Modification methylase BsuFI OS=Bacillus subtilis OX=1423 GN=hsdFM PE=3 SV=1)	7202409
gene-PHATRDRAFT_16442	PHATRDRAFT_16442	predicted protein	507	0	2	0	2	0	0	0	0.43	0	0.37	0	0	0.143333	0.123333	1.56671	0.647741	0.86895	1	no	up	XP_002184835.1(predicted protein [Phaeodactylum tricornutum CCAP 1055/1])	GO:0016787(molecular_function:hydrolase activity); GO:0016021(cellular_component:integral component of membrane); GO:0005774(cellular_component:vacuolar membrane); GO:0033179(cellular_component:proton-transporting V-type ATPase, V0 domain); GO:0046961(molecular_function:proton-transporting ATPase activity, rotational mechanism); GO:0015078(molecular_function:hydrogen ion transmembrane transporter…	K02155	ATPeV0C, ATP6L	map04145(Phagosome); map00190(Oxidative phosphorylation)	COG0636(C:Energy production and conversion)	COG0636(F(1)F(0) ATP synthase produces ATP from ADP in the presence of a proton or sodium gradient. F-type ATPases consist of two structural domains, F(1) containing the extramembraneous catalytic core and F(0) containing the membrane proton channel, linked together by a central stalk and a peripheral stalk. During catalysis, ATP synthesis in the catalytic domain of F(1) is coupled via a rotary m…	PF00137.22(ATP-synt_C:ATP synthase subunit C)	sp|Q43362|VATL_CHRCT(V-type proton ATPase 16 kDa proteolipid subunit OS=Chrysotila carterae OX=13221 GN=VAP PE=2 SV=1)	7198722
gene-PHATRDRAFT_42996	PHATRDRAFT_42996	predicted protein	2113	255	558	510	436	525	351	6.58	15.68	15.07	11.33	15.07	12.26	12.4433	12.8867	1.94815	0.962106	0.0237106	0.07615	no	up	XP_002176842.1(predicted protein [Phaeodactylum tricornutum CCAP 1055/1])	GO:0034765(biological_process:regulation of ion transmembrane transport); GO:0016021(cellular_component:integral component of membrane); GO:0046872(molecular_function:metal ion binding); GO:0005242(molecular_function:inward rectifier potassium channel activity); GO:1990573(biological_process:potassium ion import across plasma membrane)						PF07885.17(Ion_trans_2:Ion channel)		7196810
gene-PHATRDRAFT_48151	PHATRDRAFT_48151	metacaspase	1110	81	81	63.04	141	160	74	2.9	3.17	2.59	5.07	6.39	3.6	2.88667	5.02	2.84171	1.50676	0.00441125	0.020789	yes	up	XP_002182518.1(metacaspase [Phaeodactylum tricornutum CCAP 1055/1])	GO:0016021(cellular_component:integral component of membrane)	K22684	MCA1		ENOG410Y41C(O:Posttranslational modification, protein turnover, chaperones)	ENOG410Y41C(Metacaspase)	PF00656.23(Peptidase_C14:Caspase domain)	sp|A7F075|MCA1_SCLS1(Metacaspase-1 OS=Sclerotinia sclerotiorum (strain ATCC 18683 / 1980 / Ss-1) OX=665079 GN=casA PE=3 SV=1)	7203298
gene-PHATRDRAFT_12884	PHATRDRAFT_12884	predicted protein	1251	4791.66	8426.96	7333.76	7177.58	6493.01	6039.41	15.59	29.72	27.2	23.63	23.42	26.38	24.17	24.4767	1.81249	0.857975	0.0235713	0.0757829	no	up	XP_002180391.1(predicted protein, partial [Phaeodactylum tricornutum CCAP 1055/1])	GO:0016021(cellular_component:integral component of membrane); GO:0035250(molecular_function:UDP-galactosyltransferase activity); GO:0019375(biological_process:galactolipid biosynthetic process); GO:0046481(molecular_function:digalactosyldiacylglycerol synthase activity); GO:0009707(cellular_component:chloroplast outer membrane)				ENOG410YBC3(S:Function unknown)	ENOG410YBC3(Digalactosyldiacylglycerol synthase)	PF13692.7(Glyco_trans_1_4:Glycosyl transferases group 1); PF00534.21(Glycos_transf_1:Glycosyl transferases group 1)	sp|Q9S7D1|DGDG1_ARATH(Digalactosyldiacylglycerol synthase 1, chloroplastic OS=Arabidopsis thaliana OX=3702 GN=DGD1 PE=1 SV=1)	7201326
gene-PHATRDRAFT_42871	PHATRDRAFT_42871	predicted protein	1995	271	636	1479	685	333	420	7.48	19.24	46.83	19.19	10.23	15.68	24.5167	15.0333	1.13814	0.186677	0.718887	0.830643	no	up	XP_002177280.1(predicted protein [Phaeodactylum tricornutum CCAP 1055/1])	GO:0008757(molecular_function:S-adenosylmethionine-dependent methyltransferase activity); GO:0016021(cellular_component:integral component of membrane); GO:0006656(biological_process:phosphatidylcholine biosynthetic process)				ENOG4111GTH(S:Function unknown)	ENOG4111GTH(Phospholipid methyltransferase)	PF04191.14(PEMT:Phospholipid methyltransferase)		7196517
gene-PHATRDRAFT_bd434	PHATRDRAFT_bd434	predicted protein	735	6.81	4.65	7.03	5.3	3.87	0	0.68	0.51	0.82	0.52	0.43	0	0.67	0.316667	0.71735	-0.479251	0.697183	0.814662	no	down	XP_002176221.1(predicted protein, partial [Phaeodactylum tricornutum CCAP 1055/1])	GO:0005737(cellular_component:cytoplasm); GO:0018105(biological_process:peptidyl-serine phosphorylation); GO:0005634(cellular_component:nucleus); GO:0009931(molecular_function:calcium-dependent protein serine/threonine kinase activity); GO:0004674(molecular_function:protein serine/threonine kinase activity); GO:0005516(molecular_function:calmodulin binding); GO:0004672(molecular_function:protein …	K08794	CAMK1		ENOG410XRMJ(T:Signal transduction mechanisms)	ENOG410XRMJ(calcium-dependent protein kinase)	PF00069.26(Pkinase:Protein kinase domain); PF07714.18(PK_Tyr_Ser-Thr:Protein tyrosine and serine/threonine kinase); PF06293.15(Kdo:Lipopolysaccharide kinase (Kdo/WaaP) family); PF14531.7(Kinase-like:Kinase-like)	sp|Q16566|KCC4_HUMAN(Calcium/calmodulin-dependent protein kinase type IV OS=Homo sapiens OX=9606 GN=CAMK4 PE=1 SV=1)	7204843
gene-PHATRDRAFT_55010	PHATRDRAFT_55010	predicted protein	2962	47	211	159	5429	21851	8033	0.83	4.06	3.22	97.01	430.18	192.06	2.70333	239.75	193.951	7.59955	2.48E-29	3.23E-26	yes	up	XP_002183934.1(predicted protein [Phaeodactylum tricornutum CCAP 1055/1])	GO:0003824(molecular_function:catalytic activity)						PF04864.14(Alliinase_C:Allinase)		7195626
gene-PHATR_33217	PHATR_33217	predicted protein	1374	4	21	16	14	5	4	0.17	0.98	0.79	0.6	0.24	0.23	0.646667	0.356667	0.99116	-0.0128107	0.987688	0.992484	no	down	XP_002186326.1(predicted protein [Phaeodactylum tricornutum CCAP 1055/1])	GO:1990071(cellular_component:TRAPPII protein complex); GO:0006891(biological_process:intra-Golgi vesicle-mediated transport)	K20310	TRAPPC13		ENOG410XSJK(S:Function unknown)	ENOG410XSJK(chromosome 5 open reading frame 44)	PF06159.14(DUF974:Protein of unknown function (DUF974))	sp|Q5M887|TPC13_RAT(Trafficking protein particle complex subunit 13 OS=Rattus norvegicus OX=10116 GN=Trappc13 PE=2 SV=2)	7204343
gene-PHATRDRAFT_43450	PHATRDRAFT_43450	predicted protein	2694	17	70	52	45	6	10	0.33	1.5	1.17	0.89	0.13	0.27	1	0.43	0.70786	-0.498463	0.461331	0.630977	no	down	XP_002177944.1(predicted protein [Phaeodactylum tricornutum CCAP 1055/1])	GO:0016021(cellular_component:integral component of membrane)				ENOG4111X6B(K:Transcription)	ENOG4111X6B(CCR4-NOT transcription complex subunit 4)	PF16227.6(DUF4886:Domain of unknown function (DUF4886))		7197162
gene-PHATRDRAFT_50093	PHATRDRAFT_50093	predicted protein	1758	23	79	77	26	14	3	0.73	2.75	2.82	0.83	0.5	0.13	2.1	0.486667	0.412352	-1.27805	0.0515975	0.135858	no	down	XP_002184874.1(predicted protein [Phaeodactylum tricornutum CCAP 1055/1])									7198688
gene-PHATRDRAFT_11841	H3-1a	histone H3 isoform 1a	411	12.25	16.48	10.41	14.75	3.97	0.99	3.63	5.69	3.86	4.22	1.38	0.44	4.39333	2.01333	0.749253	-0.416474	0.654524	0.783513	no	down	VEU41388.1(unnamed protein product [Pseudo-nitzschia multistriata])	GO:0005634(cellular_component:nucleus); GO:0046982(molecular_function:protein heterodimerization activity); GO:0000786(cellular_component:nucleosome); GO:0003677(molecular_function:DNA binding)	K11253	H3		COG2036(B:Chromatin structure and dynamics)	COG2036(Core component of nucleosome. Nucleosomes wrap and compact DNA into chromatin, limiting DNA accessibility to the cellular machineries which require DNA as a template. Histones thereby play a central role in transcription regulation, DNA repair, DNA replication and chromosomal stability. DNA accessibility is regulated via a complex set of post-translational modifications of histones, also …	PF00125.25(Histone:Core histone H2A/H2B/H3/H4); PF15715.6(PAF:PCNA-associated factor histone like domain); PF15511.7(CENP-T_C:Centromere kinetochore component CENP-T histone fold)	sp|P84227|H32_BOVIN(Histone H3.2 OS=Bos taurus OX=9913 PE=1 SV=2)	7200155
gene-PHATRDRAFT_bd1772	PHATRDRAFT_bd1772	predicted protein	1797	935.99	1147	860.37	1354.06	487.2	509	29.07	38.88	30.67	42.33	16.87	21.46	32.8733	26.8867	1.23814	0.308174	0.443967	0.616207	no	up	XP_002181967.1(predicted protein [Phaeodactylum tricornutum CCAP 1055/1])	GO:0016021(cellular_component:integral component of membrane)								7205117
gene-PHATRDRAFT_42902	PHATRDRAFT_42902	predicted protein	4265	1060	2526	1723	609	873	409	12.68	32.81	23.5	7.36	11.59	6.59	22.9967	8.51333	0.699454	-0.515698	0.267583	0.439106	no	down	XP_002177298.1(predicted protein [Phaeodactylum tricornutum CCAP 1055/1])	GO:0090502(biological_process:RNA phosphodiester bond hydrolysis, endonucleolytic); GO:0000171(molecular_function:ribonuclease MRP activity); GO:0008033(biological_process:tRNA processing); GO:0005655(cellular_component:nucleolar ribonuclease P complex); GO:0000172(cellular_component:ribonuclease MRP complex); GO:0004526(molecular_function:ribonuclease P activity); GO:0001682(biological_process:t…	K01164	POP1	map03008(Ribosome biogenesis in eukaryotes); map03013(RNA transport)	COG0523(S:Function unknown)	COG0523(cobalamin synthesis protein)	PF02492.20(cobW:CobW/HypB/UreG, nucleotide-binding domain); PF07683.15(CobW_C:Cobalamin synthesis protein cobW C-terminal domain); PF06978.12(POP1:Ribonucleases P/MRP protein subunit POP1); PF08170.13(POPLD:POPLD (NUC188) domain)	sp|P94400|YCIC_BACSU(Putative metal chaperone YciC OS=Bacillus subtilis (strain 168) OX=224308 GN=yciC PE=2 SV=1)	7196474
gene-PHATRDRAFT_49424	PHATRDRAFT_49424	predicted protein	2243	9	30	14	35	194	42	0.22	0.79	0.39	0.85	5.21	1.37	0.466667	2.47667	11.2709	3.49453	1.45E-05	0.000171567	yes	up	XP_002184085.1(predicted protein [Phaeodactylum tricornutum CCAP 1055/1])	GO:0031418(molecular_function:L-ascorbic acid binding); GO:0007017(biological_process:microtubule-based process); GO:0005783(cellular_component:endoplasmic reticulum); GO:0016705(molecular_function:oxidoreductase activity, acting on paired donors, with incorporation or reduction of molecular oxygen); GO:0045505(molecular_function:dynein intermediate chain binding); GO:0008289(molecular_function:l…				ENOG410XS5J(S:Function unknown); ENOG410ZC9Z(S:Function unknown)	ENOG410XS5J(prolyl 4-hydroxylase); ENOG410ZC9Z(-)			7195912
gene-PHATR_43814	PHATR_43814	predicted protein	1530	101	79	131	172	33.37	10	3.79	3.24	5.66	6.49	1.4	0.51	4.23	2.8	0.881179	-0.182493	0.798597	0.883288	no	down	XP_002185998.1(predicted protein [Phaeodactylum tricornutum CCAP 1055/1])									7204254
gene-PHATRDRAFT_55069	FAO1	peroxisomal bifunctional enzyme	2316	7	75	79	23	4	0	0.16	1.9	2.1	0.54	0.1	0	1.38667	0.213333	0.259983	-1.94351	0.0562179	0.145168	no	down	XP_002184394.1(peroxisomal bifunctional enzyme [Phaeodactylum tricornutum CCAP 1055/1])	GO:0004165(molecular_function:dodecenoyl-CoA delta-isomerase activity); GO:0006631(biological_process:fatty acid metabolic process); GO:0006635(biological_process:fatty acid beta-oxidation); GO:0005777(cellular_component:peroxisome); GO:0005739(cellular_component:mitochondrion); GO:0004300(molecular_function:enoyl-CoA hydratase activity); GO:0003857(molecular_function:3-hydroxyacyl-CoA dehydrogen…	K07514;K07516	EHHADH;fadN	map00310(Lysine degradation); map00640(Propanoate metabolism); map00280(Valine, leucine and isoleucine degradation); map00650(Butanoate metabolism); map00380(Tryptophan metabolism); map00071(Fatty acid degradation); map04146(Peroxisome); map00410(beta-Alanine metabolism)	COG1250(S:Function unknown)	COG1250(Conserved hypothetical protein (Lin0512_fam))	PF02737.19(3HCDH_N:3-hydroxyacyl-CoA dehydrogenase, NAD binding domain); PF00378.21(ECH_1:Enoyl-CoA hydratase/isomerase); PF16113.6(ECH_2:Enoyl-CoA hydratase/isomerase); PF00725.23(3HCDH:3-hydroxyacyl-CoA dehydrogenase, C-terminal domain); PF01266.25(DAO:FAD dependent oxidoreductase); PF03446.16(NAD_binding_2:NAD binding domain of 6-phosphogluconate dehydrogenase)	sp|Q6NYL3|ECHP_DANRE(Peroxisomal bifunctional enzyme OS=Danio rerio OX=7955 GN=ehhadh PE=2 SV=1)	7198195
gene-PHATR_3755	PHATR_3755	predicted protein	720	1	5	8	4	22	7	0.1	0.57	0.96	0.41	2.55	1	0.543333	1.32	5.30705	2.40791	0.0237222	0.0761602	no	up	XP_002186471.1(predicted protein, partial [Phaeodactylum tricornutum CCAP 1055/1])	GO:0005347(molecular_function:ATP transmembrane transporter activity); GO:0005779(cellular_component:integral component of peroxisomal membrane); GO:0051724(molecular_function:NAD transporter activity); GO:0015230(molecular_function:FAD transmembrane transporter activity); GO:0015228(molecular_function:coenzyme A transmembrane transporter activity); GO:0016021(cellular_component:integral componen…	K13354	SLC25A17, PMP34	map04146(Peroxisome)	ENOG410ZNC0(S:Function unknown)	ENOG410ZNC0(-)	PF00153.28(Mito_carr:Mitochondrial carrier protein)	sp|O43808|PM34_HUMAN(Peroxisomal membrane protein PMP34 OS=Homo sapiens OX=9606 GN=SLC25A17 PE=1 SV=1)	7204056
gene-PHATRDRAFT_31778	PHATRDRAFT_31778	predicted protein	1086	1509.86	978.67	1291.66	1096.22	544.52	475.77	86.83	61.85	86.02	63.17	35.11	37.55	78.2333	45.2767	0.848668	-0.236727	0.620897	0.75944	no	down	XP_002176679.1(predicted protein [Phaeodactylum tricornutum CCAP 1055/1])					COG0739(M:Cell wall/membrane/envelope biogenesis)	COG0739(peptidase')	PF01551.23(Peptidase_M23:Peptidase family M23)	sp|O05156|ALE1_STACP(Glycyl-glycine endopeptidase ALE-1 OS=Staphylococcus capitis OX=29388 PE=1 SV=1)	7196120
gene-PHATRDRAFT_46586	PHATRDRAFT_46586	predicted protein	1586	15	58	42	8	2	3	0.54	2.28	1.74	0.29	0.08	0.15	1.52	0.173333	0.200428	-2.31884	0.00235426	0.0126613	yes	down	XP_002180900.1(predicted protein [Phaeodactylum tricornutum CCAP 1055/1])	GO:0030148(biological_process:sphingolipid biosynthetic process); GO:0102158(molecular_function:very-long-chain 3-hydroxyacyl-CoA dehydratase activity); GO:0018812(molecular_function:3-hydroxyacyl-CoA dehydratase activity); GO:0102343(molecular_function:3-hydroxy-arachidoyl-CoA dehydratase activity); GO:0102344(molecular_function:3-hydroxy-behenoyl-CoA dehydratase activity); GO:0102345(molecular_…				ENOG410XPCI(T:Signal transduction mechanisms); COG5198(S:Function unknown)	ENOG410XPCI(SPX domain-containing membrane protein); COG5198(Protein tyrosine phosphatase-like)			7201859
gene-PHATRDRAFT_14843	PHATRDRAFT_14843	predicted protein	852	167	275	266	478	318	265	13.35	24.29	24.8	38.13	28.62	29.34	20.8133	32.03	2.66035	1.41162	2.89E-05	0.000311612	yes	up	XP_002182512.1(predicted protein, partial [Phaeodactylum tricornutum CCAP 1055/1])	GO:0004842(molecular_function:ubiquitin-protein transferase activity); GO:0061631(molecular_function:ubiquitin conjugating enzyme activity); GO:0006511(biological_process:ubiquitin-dependent protein catabolic process); GO:0016746(molecular_function:transferase activity, transferring acyl groups); GO:0016874(molecular_function:ligase activity); GO:0000209(biological_process:protein polyubiquitinat…	K10589	UBE3C	map04120(Ubiquitin mediated proteolysis)	COG5021(O:Posttranslational modification, protein turnover, chaperones)	COG5021(Thioredoxin)	PF00632.26(HECT:HECT-domain (ubiquitin-transferase))	sp|Q7Z3V4|UBE3B_HUMAN(Ubiquitin-protein ligase E3B OS=Homo sapiens OX=9606 GN=UBE3B PE=1 SV=3)	7203291
gene-PHATRDRAFT_43068	PHATRDRAFT_43068	predicted protein	1108	66	145	126	88	569	274	3.7	8.93	8.17	4.94	35.73	21.06	6.93333	20.5767	6.15994	2.62292	0.000270632	0.00213527	yes	up	XP_002176879.1(predicted protein [Phaeodactylum tricornutum CCAP 1055/1])	GO:0006398(biological_process:mRNA 3'-end processing by stem-loop binding and cleavage); GO:0071209(molecular_function:U7 snRNA binding); GO:0005683(cellular_component:U7 snRNP)				ENOG410ZZV8(S:Function unknown); ENOG4111F1R(K:Transcription)	ENOG410ZZV8(LSM domain); ENOG4111F1R(LSM11, U7 small nuclear RNA associated)	PF01423.23(LSM:LSM domain)	sp|Q54HH8|SMDL_DICDI(Small nuclear ribonucleoprotein Sm D-like protein OS=Dictyostelium discoideum OX=44689 GN=DDB_G0289453 PE=3 SV=1)	7196857
gene-PHATRDRAFT_45919	PHATRDRAFT_45919	predicted protein	1418	289	525	347	169	66	53	11.89	23.64	16.44	6.99	3.03	2.97	17.3233	4.33	0.401323	-1.31716	0.00069275	0.00475678	yes	down	XP_002180091.1(predicted protein [Phaeodactylum tricornutum CCAP 1055/1])	GO:0016021(cellular_component:integral component of membrane)				ENOG410XQY4(S:Function unknown); ENOG4111GF7(S:Function unknown)	ENOG410XQY4(-); ENOG4111GF7(-)	PF13225.7(DUF4033:Domain of unknown function (DUF4033))	sp|Q7XA78|D27_ARATH(Beta-carotene isomerase D27, chloroplastic OS=Arabidopsis thaliana OX=3702 GN=D27 PE=1 SV=1)	7201007
gene-PHATRDRAFT_47824	PHATRDRAFT_47824	predicted protein	1640	88	233	234	132	86	79	3.04	8.8	9.29	4.59	3.32	3.71	7.04333	3.87333	1.00435	0.00625867	0.987285	0.992413	no	up	XP_002182168.1(predicted protein [Phaeodactylum tricornutum CCAP 1055/1])	GO:0043161(biological_process:proteasome-mediated ubiquitin-dependent protein catabolic process); GO:0046872(molecular_function:metal ion binding); GO:0008270(molecular_function:zinc ion binding); GO:0003676(molecular_function:nucleic acid binding); GO:0043130(molecular_function:ubiquitin binding)	K14829	IPI3		ENOG411058N(S:Function unknown)	ENOG411058N(zinc finger CCCH domain-containing protein)	PF00400.33(WD40:WD domain, G-beta repeat)	sp|Q6PBD6|WDR61_XENTR(WD repeat-containing protein 61 OS=Xenopus tropicalis OX=8364 GN=wdr61 PE=2 SV=1)	7202967
gene-PHATRDRAFT_34974	PHATRDRAFT_34974	predicted protein	984	35	86	96	46	7	4	2.29	6.2	7.3	3.02	0.52	0.36	5.26333	1.3	0.387546	-1.36756	0.0474482	0.127944	no	down	XP_002179507.1(predicted protein [Phaeodactylum tricornutum CCAP 1055/1])	GO:0018026(biological_process:peptidyl-lysine monomethylation); GO:0016279(molecular_function:protein-lysine N-methyltransferase activity)				ENOG410ZN0H(S:Function unknown)	ENOG410ZN0H(SET domain containing 6)	PF00856.29(SET:SET domain)		7199953
gene-PHATR_43808	PHATR_43808	predicted protein	1545	1717	2316	1457	601	196	195	63.71	93.94	62.18	22.43	8.12	9.85	73.2767	13.4667	0.2757	-1.85883	1.19E-05	0.000144704	yes	down	XP_002185994.1(predicted protein [Phaeodactylum tricornutum CCAP 1055/1])							PF03457.15(HA:Helicase associated domain)		7203947
gene-PHATRDRAFT_49431	PHATRDRAFT_49431	predicted protein	869	113316	70129	82213	70446	105466	91836	8806.23	6020.85	7449.51	5466.23	9227.74	9877.92	7425.53	8190.63	1.77218	0.825522	0.158087	0.304657	no	up	XP_002184091.1(predicted protein [Phaeodactylum tricornutum CCAP 1055/1])									7195918
gene-PHATRDRAFT_41583	PHATRDRAFT_41583	predicted protein	1299	16	34	18.85	25	5	3.01	0.73	1.71	1	1.15	0.26	0.19	1.14667	0.533333	0.713534	-0.486945	0.524925	0.68229	no	down	XP_002185547.1(predicted protein [Phaeodactylum tricornutum CCAP 1055/1])	GO:0016021(cellular_component:integral component of membrane)				ENOG410YQQC(S:Function unknown)	ENOG410YQQC(Phytanoyl-CoA dioxygenase (PhyH))	PF05721.14(PhyH:Phytanoyl-CoA dioxygenase (PhyH))		7199457
gene-PHATR_25840	PHATR_25840	predicted protein	3730	10842	23984	20361	26837	34052	28830	149.61	359.63	320.61	373.93	521.95	536.26	276.617	477.38	3.27983	1.71362	9.29E-05	0.000866327	yes	up	XP_002186457.1(predicted protein [Phaeodactylum tricornutum CCAP 1055/1])	GO:0050661(molecular_function:NADP binding); GO:1902600(biological_process:hydrogen ion transmembrane transport); GO:0051287(molecular_function:NAD binding); GO:0016021(cellular_component:integral component of membrane); GO:0008746(molecular_function:NAD(P)+ transhydrogenase activity); GO:0008750(molecular_function:NAD(P)+ transhydrogenase (AB-specific) activity); GO:0005739(cellular_component:mi…	K00323	NNT	map00760(Nicotinate and nicotinamide metabolism)	COG1282(S:Function unknown)	COG1282(Tic22 family)	PF02233.17(PNTB:NAD(P) transhydrogenase beta subunit); PF01262.22(AlaDh_PNT_C:Alanine dehydrogenase/PNT, C-terminal domain); PF05222.16(AlaDh_PNT_N:Alanine dehydrogenase/PNT, N-terminal domain); PF12769.8(PNTB_4TM:4TM region of pyridine nucleotide transhydrogenase, mitoch)	sp|P11024|NNTM_BOVIN(NAD(P) transhydrogenase, mitochondrial OS=Bos taurus OX=9913 GN=NNT PE=1 SV=3)	7204049
gene-PHATRDRAFT_15297	PHATRDRAFT_15297	predicted protein	438	29	41	21	22	53	29	1.41	4.21	1.08	1.5	2.61	1.74	2.23333	1.95	2.21516	1.14741	0.0929508	0.209952	no	up	XP_002183343.1(predicted protein, partial [Phaeodactylum tricornutum CCAP 1055/1])	GO:0016787(molecular_function:hydrolase activity); GO:0016021(cellular_component:integral component of membrane)	K11153	RDH12		COG1028(S:Function unknown)	COG1028(set domain containing)	PF00106.26(adh_short:short chain dehydrogenase); PF13561.7(adh_short_C2:Enoyl-(Acyl carrier protein) reductase); PF08659.11(KR:KR domain)	sp|Q9ERI6|RDH14_MOUSE(Retinol dehydrogenase 14 OS=Mus musculus OX=10090 GN=Rdh14 PE=1 SV=1)	7195120
gene-PHATRDRAFT_9137	PHATRDRAFT_9137	predicted protein	342	33	50	46	28	6	4	15.95	29.01	28.97	12.9	3.51	3.06	24.6433	6.49	0.43718	-1.1937	0.0694305	0.169891	no	down	XP_002176866.1(predicted protein, partial [Phaeodactylum tricornutum CCAP 1055/1])	GO:0019008(cellular_component:molybdopterin synthase complex); GO:0006777(biological_process:Mo-molybdopterin cofactor biosynthetic process); GO:0030366(molecular_function:molybdopterin synthase activity); GO:0005829(cellular_component:cytosol); GO:0008270(molecular_function:zinc ion binding)	K03635	MOCS2B, moaE	map04122(Sulfur relay system); map00790(Folate biosynthesis)	COG0314(H:Coenzyme transport and metabolism)	COG0314(Molybdopterin)	PF02391.18(MoaE:MoaE protein)	sp|B4NJW0|MOC2B_DROWI(Molybdopterin synthase catalytic subunit OS=Drosophila willistoni OX=7260 GN=Mocs2 PE=3 SV=1)	7196244
gene-PHATRDRAFT_42755	PHATRDRAFT_42755	predicted protein	1319	14	4	15	9	26.02	4	0.63	0.2	0.78	0.41	1.31	0.25	0.536667	0.656667	2.04292	1.03063	0.295655	0.470454	no	up	XP_002176703.1(predicted protein [Phaeodactylum tricornutum CCAP 1055/1])	GO:0016887(molecular_function:ATPase activity); GO:0016021(cellular_component:integral component of membrane); GO:0005623(cellular_component:cell); GO:0006882(biological_process:cellular zinc ion homeostasis); GO:0005887(cellular_component:integral component of plasma membrane); GO:0005385(molecular_function:zinc ion transmembrane transporter activity); GO:0046873(molecular_function:metal ion tra…				COG0428(F:Nucleotide transport and metabolism); ENOG410XSKP(S:Function unknown); ENOG41125D8(P:Inorganic ion transport and metabolism)	COG0428(Major role in the synthesis of nucleoside triphosphates other than ATP. The ATP gamma phosphate is transferred to the NDP beta phosphate via a ping-pong mechanism, using a phosphorylated active-site intermediate (By similarity)); ENOG410XSKP(von Willebrand factor A domain containing 8); ENOG41125D8(ZIP family transporter zinc ion)	PF02535.23(Zip:ZIP Zinc transporter)	sp|Q1KZG0|S39A4_BOVIN(Zinc transporter ZIP4 OS=Bos taurus OX=9913 GN=SLC39A4 PE=1 SV=1)	7196383
gene-PHATRDRAFT_38916	PHATRDRAFT_38916	predicted protein	1002	87	196	134	121	47	74	5.56	13.8	9.94	7.74	3.37	6.51	9.76667	5.87333	1.03307	0.0469361	0.910819	0.948206	no	up	XP_002182857.1(predicted protein [Phaeodactylum tricornutum CCAP 1055/1])									7203689
gene-PHATR_46733	PHATR_46733	predicted protein	1598	119	233	229	167	43	83	4.24	9.08	9.38	5.99	1.71	4.02	7.56667	3.90667	0.855698	-0.224826	0.608506	0.74922	no	down	XP_002185859.1(predicted protein [Phaeodactylum tricornutum CCAP 1055/1])	GO:0016021(cellular_component:integral component of membrane)				ENOG410XRQQ(S:Function unknown)	ENOG410XRQQ(Tuberous sclerosis 2)	PF16016.6(VASt:VAD1 Analog of StAR-related lipid transfer domain); PF02893.21(GRAM:GRAM domain)	sp|Q96CP6|ASTRA_HUMAN(Protein Aster-A OS=Homo sapiens OX=9606 GN=GRAMD1A PE=1 SV=2)	7204510
gene-PHATR_10354	PHATR_10354	predicted protein	1959	424.62	2136.01	1949.22	1062.89	2060.35	1265.85	4.31	23.68	22.66	13.21	21.35	17.48	16.8833	17.3467	2.17271	1.1195	0.0538473	0.140764	no	up	XP_002186193.1(predicted protein, partial [Phaeodactylum tricornutum CCAP 1055/1])	GO:0000288(biological_process:nuclear-transcribed mRNA catabolic process, deadenylation-dependent decay); GO:0000932(cellular_component:cytoplasmic mRNA processing body); GO:0030015(cellular_component:CCR4-NOT core complex); GO:0017148(biological_process:negative regulation of translation); GO:0006417(biological_process:regulation of translation); GO:0060090(molecular_function:binding, bridging)	K12604	CNOT1, NOT1	map03018(RNA degradation)	COG5103(K:Transcription)	COG5103(Ccr4-NOT transcription complex, subunit)	PF04054.16(Not1:CCR4-Not complex component, Not1)	sp|A0JP85|CNOT1_XENTR(CCR4-NOT transcription complex subunit 1 OS=Xenopus tropicalis OX=8364 GN=cnot1 PE=2 SV=1)	7204086
gene-PHATRDRAFT_54435	PHATRDRAFT_54435	predicted protein	836	1957	1660	2034	3605	17538	10964	66.44	63.32	76.85	146.7	599.95	452.07	68.87	399.573	11.3445	3.50392	5.26E-07	1.03E-05	yes	up	XP_002179675.1(predicted protein [Phaeodactylum tricornutum CCAP 1055/1])	GO:0006355(biological_process:regulation of transcription, DNA-templated); GO:0046983(molecular_function:protein dimerization activity); GO:0016301(molecular_function:kinase activity)								7200747
gene-PHATRDRAFT_38474	PHATRDRAFT_38474	predicted protein	555	378	317	265	524	111	83	59.72	56.51	50.18	81.54	20.09	18.78	55.47	40.1367	0.976073	-0.034939	0.951762	0.970957	no	down	XP_002182488.1(predicted protein [Phaeodactylum tricornutum CCAP 1055/1])	GO:0003723(molecular_function:RNA binding)				ENOG410XPV4(U:Intracellular trafficking, secretion, and vesicular transport); ENOG4111WRB(S:Function unknown)	ENOG410XPV4(nuclear pore complex protein); ENOG4111WRB(RNA binding motif protein)	PF00076.23(RRM_1:RNA recognition motif. (a.k.a. RRM, RBD, or RNP domain)); PF13893.7(RRM_5:RNA recognition motif. (a.k.a. RRM, RBD, or RNP domain)); PF16842.6(RRM_occluded:Occluded RNA-recognition motif)	sp|Q9WX37|RBPE_NOSS1(Putative RNA-binding protein RbpE OS=Nostoc sp. (strain PCC 7120 / SAG 25.82 / UTEX 2576) OX=103690 GN=rbpE PE=3 SV=3)	7203463
gene-PHATRDRAFT_12188	PHATRDRAFT_12188	predicted protein	303	2148	1472	1343	1335	789	787	170.15	125.57	117.1	99.61	66.31	81.25	137.607	82.39	0.913279	-0.130872	0.795366	0.880891	no	down	XP_002179935.1(predicted protein [Phaeodactylum tricornutum CCAP 1055/1])	GO:0006457(biological_process:protein folding); GO:0016021(cellular_component:integral component of membrane); GO:0051087(molecular_function:chaperone binding); GO:0001405(cellular_component:presequence translocase-associated import motor); GO:0051082(molecular_function:unfolded protein binding); GO:0030150(biological_process:protein import into mitochondrial matrix); GO:0005576(cellular_componen…	K03687	GRPE		COG0576(O:Posttranslational modification, protein turnover, chaperones)	COG0576(Participates actively in the response to hyperosmotic and heat shock by preventing the aggregation of stress-denatured proteins, in association with DnaK and GrpE. It is the nucleotide exchange factor for DnaK and may function as a thermosensor. Unfolded proteins bind initially to DnaJ)	PF01025.20(GrpE:GrpE)	sp|Q2JVR0|GRPE_SYNJA(Protein GrpE OS=Synechococcus sp. (strain JA-3-3Ab) OX=321327 GN=grpE PE=3 SV=1)	7200458
gene-PHATRDRAFT_43027	PHATRDRAFT_43027	predicted protein	1482	3405	3345	3983	3804	2149	1872	132.81	142.7	178.78	149.16	93.6	99.45	151.43	114.07	1.19195	0.253318	0.511719	0.672961	no	up	XP_002177382.1(predicted protein [Phaeodactylum tricornutum CCAP 1055/1])							PF12796.8(Ank_2:Ankyrin repeats (3 copies)); PF13857.7(Ank_5:Ankyrin repeats (many copies)); PF13606.7(Ank_3:Ankyrin repeat); PF13637.7(Ank_4:Ankyrin repeats (many copies))		7196233
gene-PHATRDRAFT_41650	PHATRDRAFT_41650	predicted protein	915	1827.23	5228.37	3493.46	147	20	25	44.24	138.05	96.99	3.6	0.54	0.82	93.0933	1.65333	0.0274427	-5.18743	8.00E-22	4.29E-19	yes	down	XP_002185612.1(predicted protein [Phaeodactylum tricornutum CCAP 1055/1])	GO:0015074(biological_process:DNA integration); GO:0003676(molecular_function:nucleic acid binding)								7199479
gene-PHATRDRAFT_40023	PHATRDRAFT_40023	predicted protein	1569	8	21	17.24	2.15	6	2.09	0.29	0.84	0.72	0.08	0.24	0.1	0.616667	0.14	0.438148	-1.19051	0.213492	0.37526	no	down	XP_002184033.1(predicted protein [Phaeodactylum tricornutum CCAP 1055/1])	GO:0016021(cellular_component:integral component of membrane); GO:0016020(cellular_component:membrane); GO:0016267(biological_process:O-glycan processing, core 1); GO:0016263(molecular_function:glycoprotein-N-acetylgalactosamine 3-beta-galactosyltransferase activity)	K00731	C1GALT1	map00514(Other types of O-glycan biosynthesis)	ENOG410YRJG(S:Function unknown)	ENOG410YRJG(Core 1 synthase, glycoprotein-N-acetylgalactosamine 3-beta-galactosyltransferase, 1)	PF02434.17(Fringe:Fringe-like)	sp|Q7K237|C1GLT_DROME(Glycoprotein-N-acetylgalactosamine 3-beta-galactosyltransferase 1 OS=Drosophila melanogaster OX=7227 GN=C1GalTA PE=2 SV=1)	7195497
gene-PHATRDRAFT_48640	PHATRDRAFT_48640	predicted protein	2072	105	429	265	74	83	23	2.77	12.33	8.01	1.97	2.44	0.82	7.70333	1.74333	0.436504	-1.19593	0.0305909	0.0922285	no	down	XP_002183100.1(predicted protein [Phaeodactylum tricornutum CCAP 1055/1])	GO:0016021(cellular_component:integral component of membrane); GO:0008408(molecular_function:3'-5' exonuclease activity); GO:0003676(molecular_function:nucleic acid binding)				ENOG410Y3K5(S:Function unknown); ENOG410ZMAK(S:Function unknown)	ENOG410Y3K5(long-chain-alcohol O-fatty-acyltransferase); ENOG410ZMAK(Pfam:DUF821)	PF13813.7(MBOAT_2:Membrane bound O-acyl transferase family)	sp|Q4PT07|WAXS9_ARATH(Probable long-chain-alcohol O-fatty-acyltransferase 9 OS=Arabidopsis thaliana OX=3702 GN=At1g34500 PE=2 SV=1)	7194891
gene-PHATRDRAFT_49564	PHATRDRAFT_49564	predicted protein	1296	36	105	89	94	30	21	1.65	5.29	4.72	4.34	1.54	1.32	3.88667	2.4	1.03766	0.0533333	0.914342	0.950135	no	up	XP_002184386.1(predicted protein [Phaeodactylum tricornutum CCAP 1055/1])	GO:0016021(cellular_component:integral component of membrane)				ENOG41102AE(S:Function unknown)	ENOG41102AE(Bacterial protein of unknown function (HtrL_YibB))	PF09612.11(HtrL_YibB:Bacterial protein of unknown function (HtrL_YibB))		7198231
gene-PHATRDRAFT_7848	PHATRDRAFT_7848	predicted protein	405	2	6	9	4	0	3	0.61	2.15	3.46	1.19	0	1.39	2.07333	0.86	0.742933	-0.428696	0.750035	0.850762	no	down	XP_002182333.1(predicted protein, partial [Phaeodactylum tricornutum CCAP 1055/1])	GO:0005681(cellular_component:spliceosomal complex); GO:0000956(biological_process:nuclear-transcribed mRNA catabolic process); GO:0003723(molecular_function:RNA binding); GO:0000398(biological_process:mRNA splicing, via spliceosome)	K12623	LSM4	map03018(RNA degradation); map03040(Spliceosome)	ENOG4111TZU(K:Transcription)	ENOG4111TZU(U6 snRNA-associated Sm-like protein)	PF01423.23(LSM:LSM domain)	sp|F4K4E3|LSM4_ARATH(Sm-like protein LSM4 OS=Arabidopsis thaliana OX=3702 GN=LSM4 PE=1 SV=1)	7203058
gene-PHATRDRAFT_14990	PHATRDRAFT_14990	predicted protein	1404	376	635	612	563	152	147	15.66	28.94	29.36	23.56	7.07	8.35	24.6533	12.9933	0.822084	-0.282643	0.48345	0.650734	no	down	XP_002182871.1(predicted protein [Phaeodactylum tricornutum CCAP 1055/1])	GO:0006890(biological_process:retrograde vesicle-mediated transport, Golgi to ER); GO:0006888(biological_process:ER to Golgi vesicle-mediated transport); GO:0005783(cellular_component:endoplasmic reticulum); GO:0016021(cellular_component:integral component of membrane); GO:0005623(cellular_component:cell); GO:0045454(biological_process:cell redox homeostasis)	K13984;K20367	TXNDC5, ERP46;ERGIC3, ERV46	map04141(Protein processing in endoplasmic reticulum)	ENOG410XP7X(U:Intracellular trafficking, secretion, and vesicular transport)	ENOG410XP7X(Endoplasmic reticulumgolgi intermediate compartment protein)	PF07970.13(COPIIcoated_ERV:Endoplasmic reticulum vesicle transporter); PF13850.7(ERGIC_N:Endoplasmic Reticulum-Golgi Intermediate Compartment (ERGIC)); PF00085.21(Thioredoxin:Thioredoxin)	sp|Q9T042|PDI54_ARATH(Protein disulfide-isomerase 5-4 OS=Arabidopsis thaliana OX=3702 GN=PDIL5-4 PE=2 SV=1)	7203702
gene-PHATRDRAFT_47067	PHATRDRAFT_47067	predicted protein	3714	6	22	57	38	30	25	0.08	0.33	0.9	0.53	0.46	0.47	0.436667	0.486667	2.17014	1.11779	0.111109	0.238428	no	up	XP_002181182.1(predicted protein [Phaeodactylum tricornutum CCAP 1055/1])	GO:0016742(molecular_function:hydroxymethyl-, formyl- and related transferase activity); GO:0003937(molecular_function:IMP cyclohydrolase activity); GO:0004641(molecular_function:phosphoribosylformylglycinamidine cyclo-ligase activity); GO:0005829(cellular_component:cytosol); GO:0004643(molecular_function:phosphoribosylaminoimidazolecarboxamide formyltransferase activity); GO:0004644(molecular_fu…	K11788;K11787	ADE5;GART	map00230(Purine metabolism); map00670(One carbon pool by folate)	COG0151(F:Nucleotide transport and metabolism); COG0150(F:Nucleotide transport and metabolism)	COG0151(Phosphoribosylglycinamide synthetase); COG0150(phosphoribosylaminoimidazole synthetase)	PF01071.20(GARS_A:Phosphoribosylglycinamide synthetase, ATP-grasp (A) domain); PF00551.20(Formyl_trans_N:Formyl transferase); PF02769.23(AIRS_C:AIR synthase related protein, C-terminal domain); PF02844.16(GARS_N:Phosphoribosylglycinamide synthetase, N domain); PF02843.17(GARS_C:Phosphoribosylglycinamide synthetase, C domain); PF00586.25(AIRS:AIR synthase related protein, N-terminal domain); PF026…	sp|Q99148|PUR2_YARLI(Bifunctional purine biosynthetic protein ADE1 OS=Yarrowia lipolytica (strain CLIB 122 / E 150) OX=284591 GN=ADE1 PE=3 SV=1)	7202153
gene-PHATRDRAFT_44987	PHATRDRAFT_44987	predicted protein	811	23288.4	19934.7	16463.6	20488.6	7073.27	10266.5	1510	1324.65	1169.74	1095.67	459.75	847.02	1334.8	800.813	0.964549	-0.0520736	0.913216	0.94929	no	down	XP_002178873.1(predicted protein [Phaeodactylum tricornutum CCAP 1055/1])	GO:0016021(cellular_component:integral component of membrane)						PF08507.11(COPI_assoc:COPI associated protein)		7199661
gene-PHATRDRAFT_49590	PHATRDRAFT_49590	predicted protein	889	341	591	454	680	428	378	25.67	49.12	39.81	51.13	36.25	39.34	38.2	42.24	1.89089	0.919064	0.00588017	0.0262317	no	up	XP_002184402.1(predicted protein [Phaeodactylum tricornutum CCAP 1055/1])									7198247
gene-PHATR_44138	PHATR_44138	predicted protein	1557	101	211	177	125	71	44	3.71	8.48	7.48	4.62	2.91	2.2	6.55667	3.24333	0.846768	-0.239961	0.527764	0.685003	no	down	XP_002186183.1(predicted protein [Phaeodactylum tricornutum CCAP 1055/1])	GO:0019242(biological_process:methylglyoxal biosynthetic process); GO:0016021(cellular_component:integral component of membrane); GO:0008929(molecular_function:methylglyoxal synthase activity)				ENOG410XTUD(S:Function unknown)	ENOG410XTUD(-)	PF00339.30(Arrestin_N:Arrestin (or S-antigen), N-terminal domain)		7203891
gene-PHATRDRAFT_28445	H2A-m1	histone H2A isoform 1	650	45	124	51	181	60	39	5.42	16.68	7.26	21.6	8.21	6.62	9.78667	12.1433	2.04178	1.02983	0.0453222	0.123699	no	up	XP_002181345.1(histone H2A isoform 1 [Phaeodactylum tricornutum CCAP 1055/1])	GO:0006325(biological_process:chromatin organization); GO:0006342(biological_process:chromatin silencing); GO:0005634(cellular_component:nucleus); GO:0003677(molecular_function:DNA binding); GO:0000790(cellular_component:nuclear chromatin); GO:0000786(cellular_component:nucleosome); GO:0046982(molecular_function:protein heterodimerization activity)	K11251	H2A		COG5262(K:Transcription)	COG5262(TAF12 RNA polymerase II, TATA box binding protein (TBP)-associated factor)	PF00125.25(Histone:Core histone H2A/H2B/H3/H4); PF16211.6(Histone_H2A_C:C-terminus of histone H2A); PF00808.24(CBFD_NFYB_HMF:Histone-like transcription factor (CBF/NF-Y) and archaeal histone)	sp|Q8S857|H2AV2_ORYSJ(Probable histone H2A variant 2 OS=Oryza sativa subsp. japonica OX=39947 GN=Os10g0418000 PE=2 SV=1)	7202130
gene-PHATRDRAFT_38110	PHATRDRAFT_38110	predicted protein	636	13	13	22	12	2	1	1.62	1.81	3.25	1.48	0.28	0.18	2.22667	0.646667	0.444185	-1.17077	0.215743	0.377937	no	down	XP_002182323.1(predicted protein [Phaeodactylum tricornutum CCAP 1055/1])									7202956
gene-PHATRDRAFT_44303	PHATRDRAFT_44303	predicted protein	1371	344	694	629	2404	972	872	14.75	32.57	31.07	103.54	46.57	51	26.13	67.0367	4.27515	2.09598	3.46E-11	2.07E-09	yes	up	XP_002178178.1(predicted protein [Phaeodactylum tricornutum CCAP 1055/1])	GO:0031418(molecular_function:L-ascorbic acid binding); GO:0005506(molecular_function:iron ion binding); GO:0016705(molecular_function:oxidoreductase activity, acting on paired donors, with incorporation or reduction of molecular oxygen); GO:0005524(molecular_function:ATP binding); GO:0016491(molecular_function:oxidoreductase activity)								7197966
gene-PHATRDRAFT_50325	PHATRDRAFT_50325	predicted protein	1542	49	130	142	34	23	23	1.82	5.29	6.07	1.27	0.95	1.16	4.39333	1.12667	0.471828	-1.08367	0.0224837	0.073008	no	down	XP_002185256.1(predicted protein [Phaeodactylum tricornutum CCAP 1055/1])	GO:0016021(cellular_component:integral component of membrane)				ENOG410ZUPW(S:Function unknown); ENOG410XT5U(S:Function unknown)	ENOG410ZUPW(lipopolysaccharide core biosynthesis protein); ENOG410XT5U(KDEL (Lys-Asp-Glu-Leu) containing)	PF05686.13(Glyco_transf_90:Glycosyl transferase family 90)	sp|P39907|LPSA_DICNO(O-glucosyltransferase LpsA OS=Dichelobacter nodosus OX=870 GN=lpsA PE=3 SV=1)	7199067
gene-PHATRDRAFT_42742	PHATRDRAFT_42742	predicted protein	639	1151	1097	890	688	178.47	139.47	126.86	137.86	117.27	77	22.16	21.75	127.33	40.3033	0.440569	-1.18256	0.0207183	0.0687214	no	down	XP_002177194.1(predicted protein [Phaeodactylum tricornutum CCAP 1055/1])									7196372
gene-PHATRDRAFT_45419	PHATRDRAFT_45419	predicted protein	1170	6411	7579	4941	2597	2817	1848	334.99	434.61	298.44	136.09	164.83	132.24	356.013	144.387	0.674272	-0.568598	0.225821	0.390226	no	down	XP_002179792.1(predicted protein [Phaeodactylum tricornutum CCAP 1055/1])							PF00612.28(IQ:IQ calmodulin-binding motif)		7200537
gene-PHATRDRAFT_42548	PHATRDRAFT_42548	predicted protein	1073	19	22	33	13	5	5	1.11	1.41	2.23	0.76	0.33	0.4	1.58333	0.496667	0.508873	-0.974624	0.163181	0.311624	no	down	XP_002177081.1(predicted protein [Phaeodactylum tricornutum CCAP 1055/1])	GO:0005737(cellular_component:cytoplasm); GO:0009536(cellular_component:plastid); GO:0008649(molecular_function:rRNA methyltransferase activity); GO:0005829(cellular_component:cytosol); GO:0051537(molecular_function:2 iron, 2 sulfur cluster binding); GO:0070043(molecular_function:rRNA (guanine-N7-)-methyltransferase activity); GO:0070476(biological_process:rRNA (guanine-N7)-methylation); GO:00164…	K03501	gidB, rsmG		COG0357(M:Cell wall/membrane/envelope biogenesis)	COG0357(Specifically methylates the N7 position of a guanine in 16S rRNA (By similarity))	PF02527.16(GidB:rRNA small subunit methyltransferase G); PF13847.7(Methyltransf_31:Methyltransferase domain); PF13649.7(Methyltransf_25:Methyltransferase domain)	sp|A1BJ05|RSMG_CHLPD(Ribosomal RNA small subunit methyltransferase G OS=Chlorobium phaeobacteroides (strain DSM 266) OX=290317 GN=rsmG PE=3 SV=1)	7196254
gene-PHATRDRAFT_44995	PHATRDRAFT_44995	predicted protein	3830	177.69	437.28	339.39	176.61	56.02	59.8	9.68	36.61	23.89	13.42	3.77	5.35	23.3933	7.51333	0.513827	-0.960645	0.013412	0.049023	no	down	XP_002179092.1(predicted protein [Phaeodactylum tricornutum CCAP 1055/1])					ENOG410ZSIE(S:Function unknown); ENOG410ZQ1R(S:Function unknown); ENOG410XQBJ(M:Cell wall/membrane/envelope biogenesis); ENOG410XP4A(S:Function unknown)	ENOG410ZSIE(-); ENOG410ZQ1R(-); ENOG410XQBJ(domain protein); ENOG410XP4A(domain protein)	PF00802.20(Glycoprotein_G:Pneumovirus attachment glycoprotein G)		7199513
gene-PHATRDRAFT_13944	PHATRDRAFT_13944	predicted protein	405	1	4	3	4	0	0	0.31	1.43	1.15	1.19	0	0	0.963333	0.396667	0.695958	-0.522927	0.794464	1	no	down	XP_002181814.1(predicted protein [Phaeodactylum tricornutum CCAP 1055/1])	GO:0004525(molecular_function:ribonuclease III activity); GO:0004812(molecular_function:aminoacyl-tRNA ligase activity); GO:0009536(cellular_component:plastid); GO:0006396(biological_process:RNA processing)	K11145	K11145		COG1939(S:Function unknown)	COG1939(Involved in correct processing of both the 5' and 3' ends of 23S rRNA precursor. Processes 30S rRNA precursor transcript even in absence of ribonuclease 3 (Rnc))	PF00636.27(Ribonuclease_3:Ribonuclease III domain)	sp|P74327|MRNC_SYNY3(Mini-ribonuclease 3 OS=Synechocystis sp. (strain PCC 6803 / Kazusa) OX=1111708 GN=mrnC PE=3 SV=1)	7202285
gene-PHATRDRAFT_53980	GEL1	gelsolin	1212	1276.18	1569	1287.43	2680.1	1941.74	1649	89.95	101.64	82.08	169.53	138.2	157.72	91.2233	155.15	2.61025	1.38419	0.000358386	0.00270797	yes	up	XP_002177218.1(gelsolin [Phaeodactylum tricornutum CCAP 1055/1])	GO:0045010(biological_process:actin nucleation); GO:0051016(biological_process:barbed-end actin filament capping); GO:0005509(molecular_function:calcium ion binding); GO:0051015(molecular_function:actin filament binding); GO:0051014(biological_process:actin filament severing)	K05768	GSN		ENOG410XR0A(C:Energy production and conversion)	ENOG410XR0A(nitrite reductase (nad(p)h) small subunit)	PF00626.23(Gelsolin:Gelsolin repeat)	sp|Q7JQD3|GELS1_LUMTE(Gelsolin-like protein 1 OS=Lumbricus terrestris OX=6398 GN=AM PE=1 SV=1)	7196403
gene-PHATRDRAFT_56440	hUbi	predicted protein	1926	58102	51965	50191	59529	137070	98838	2359.25	2280.22	2336.37	2351.89	6149.9	5431.2	2325.28	4644.33	3.49077	1.80354	0.00237631	0.0127497	yes	up	XP_003885682.1(Ubiquitin, related [Neospora caninum Liverpool])	GO:0005737(cellular_component:cytoplasm); GO:0031625(molecular_function:ubiquitin protein ligase binding); GO:0005634(cellular_component:nucleus); GO:0019941(biological_process:modification-dependent protein catabolic process); GO:0016567(biological_process:protein ubiquitination); GO:0031386(molecular_function:protein tag)	K08770	UBC		COG5272(O:Posttranslational modification, protein turnover, chaperones)	COG5272(ubiquitin)	PF00240.24(ubiquitin:Ubiquitin family); PF11976.9(Rad60-SLD:Ubiquitin-2 like Rad60 SUMO-like); PF14560.7(Ubiquitin_2:Ubiquitin-like domain)	sp|P0CH28|UBC_BOVIN(Polyubiquitin-C OS=Bos taurus OX=9913 GN=UBC PE=1 SV=1)	7200913
gene-PHATRDRAFT_9609	PHATRDRAFT_9609	predicted protein	969	770	2158	1348	1654	1826	1213	20.86	63.18	41.59	53.93	51.29	45.64	41.8767	50.2867	2.16798	1.11635	0.00786639	0.0325896	yes	up	XP_002176711.1(predicted protein, partial [Phaeodactylum tricornutum CCAP 1055/1])	GO:0022857(molecular_function:transmembrane transporter activity); GO:0016021(cellular_component:integral component of membrane); GO:0015297(molecular_function:antiporter activity); GO:0005458(molecular_function:GDP-mannose transmembrane transporter activity); GO:0005794(cellular_component:Golgi apparatus)	K15356	VRG4, GONST1		COG5070(U:Intracellular trafficking, secretion, and vesicular transport)	COG5070(Solute carrier family 35)	PF03151.17(TPT:Triose-phosphate Transporter family); PF00892.21(EamA:EamA-like transporter family)	sp|Q941R4|GONS1_ARATH(GDP-mannose transporter GONST1 OS=Arabidopsis thaliana OX=3702 GN=GONST1 PE=1 SV=2)	7196391
gene-PHATRDRAFT_38736	PHATRDRAFT_38736	predicted protein	1086	26	43	44	40	18	11	1.5	2.72	2.93	2.31	1.16	0.87	2.38333	1.44667	1.00255	0.00367029	0.994478	0.997106	no	up	XP_002182768.1(predicted protein [Phaeodactylum tricornutum CCAP 1055/1])	GO:0016021(cellular_component:integral component of membrane)						PF07386.12(DUF1499:Protein of unknown function (DUF1499))		7203786
gene-PHATRDRAFT_18008	PHATRDRAFT_18008	predicted protein	2651	403	758	615	268	16	32	7.5	15.35	13.08	5.03	0.33	0.8	11.9767	2.05333	0.237839	-2.07194	0.00243566	0.0129916	yes	down	XP_002177539.1(predicted protein [Phaeodactylum tricornutum CCAP 1055/1])	GO:0004197(molecular_function:cysteine-type endopeptidase activity); GO:0006511(biological_process:ubiquitin-dependent protein catabolic process); GO:0016579(biological_process:protein deubiquitination); GO:0004843(molecular_function:thiol-dependent ubiquitin-specific protease activity); GO:0008270(molecular_function:zinc ion binding)	K11836	USP5_13, UBP14		COG5207(O:Posttranslational modification, protein turnover, chaperones)	COG5207(ubiquitin carboxyl-terminal hydrolase)	PF00443.30(UCH:Ubiquitin carboxyl-terminal hydrolase); PF00627.32(UBA:UBA/TS-N domain); PF13423.7(UCH_1:Ubiquitin carboxyl-terminal hydrolase); PF17807.2(zf-UBP_var:Variant UBP zinc finger); PF02148.20(zf-UBP:Zn-finger in ubiquitin-hydrolases and other protein)	sp|P56399|UBP5_MOUSE(Ubiquitin carboxyl-terminal hydrolase 5 OS=Mus musculus OX=10090 GN=Usp5 PE=1 SV=1)	7197061
gene-PHATRDRAFT_11894	PHATRDRAFT_11894	predicted protein	627	235.18	201.4	190.32	170.01	88	94	10.78	10.11	10.06	7.82	5.95	5.88	10.3167	6.55	0.895995	-0.158437	0.736102	0.841775	no	down	XP_002179598.1(predicted protein, partial [Phaeodactylum tricornutum CCAP 1055/1])	GO:0008650(molecular_function:rRNA (uridine-2'-O-)-methyltransferase activity); GO:0031167(biological_process:rRNA methylation); GO:0005730(cellular_component:nucleolus); GO:0005634(cellular_component:nucleus); GO:0030687(cellular_component:preribosome, large subunit precursor); GO:0016435(molecular_function:rRNA (guanine) methyltransferase activity); GO:0008173(molecular_function:RNA methyltrans…	K14857	SPB1, FTSJ3		COG0293(J:Translation, ribosomal structure and biogenesis)	COG0293(Specifically methylates the uridine in position 2552 of 23S rRNA at the 2'-O position of the ribose in the fully assembled 50S ribosomal subunit (By similarity))	PF01728.20(FtsJ:FtsJ-like methyltransferase); PF01189.18(Methyltr_RsmB-F:16S rRNA methyltransferase RsmB/F)	sp|O42832|SPB1_SCHPO(AdoMet-dependent rRNA methyltransferase spb1 OS=Schizosaccharomyces pombe (strain 972 / ATCC 24843) OX=284812 GN=spb1 PE=1 SV=2)	7200686
gene-PHATRDRAFT_44306	PHATRDRAFT_44306	predicted protein	2698	158	579	423	192	63	43	3.07	12.2	9.37	3.75	1.36	1.13	8.21333	2.08	0.430667	-1.21536	0.00840899	0.0344262	yes	down	XP_002178446.1(predicted protein [Phaeodactylum tricornutum CCAP 1055/1])	GO:0004724(molecular_function:magnesium-dependent protein serine/threonine phosphatase activity); GO:0004722(molecular_function:protein serine/threonine phosphatase activity); GO:0004721(molecular_function:phosphoprotein phosphatase activity); GO:0030246(molecular_function:carbohydrate binding); GO:0004674(molecular_function:protein serine/threonine kinase activity); GO:0004672(molecular_function…	K17506	PPM1L, PP2CE		ENOG410XPP3(S:Function unknown); COG0631(S:Function unknown)	ENOG410XPP3(Membrane); COG0631(Membrane)	PF00069.26(Pkinase:Protein kinase domain); PF00481.22(PP2C:Protein phosphatase 2C); PF07714.18(PK_Tyr_Ser-Thr:Protein tyrosine and serine/threonine kinase)	sp|Q6L5H6|P2C50_ORYSJ(Protein phosphatase 2C 50 OS=Oryza sativa subsp. japonica OX=39947 GN=PP2C50 PE=1 SV=1)	7197968
gene-PHATRDRAFT_43320	PHATRDRAFT_43320	predicted protein	1143	0	0	0	0	0	0	0	0	0	0	0	0	0	0	1	0	1	1	no test	no test	XP_002177865.1(predicted protein [Phaeodactylum tricornutum CCAP 1055/1])	GO:0022857(molecular_function:transmembrane transporter activity); GO:0016021(cellular_component:integral component of membrane); GO:0015297(molecular_function:antiporter activity); GO:0005739(cellular_component:mitochondrion); GO:0005794(cellular_component:Golgi apparatus)	K15283	SLC35E1		ENOG410XP1S(S:Function unknown)	ENOG410XP1S(Phosphoglycerate mutase)	PF03151.17(TPT:Triose-phosphate Transporter family)	sp|Q8H0T6|PPT2_ARATH(Phosphoenolpyruvate/phosphate translocator 2, chloroplastic OS=Arabidopsis thaliana OX=3702 GN=PPT2 PE=2 SV=1)	7197381
gene-PHATRDRAFT_44279	PHATRDRAFT_44279	predicted protein	2405	290	848	747	839	475	538	6.46	20.58	19.05	18.85	11.78	16.22	15.3633	15.6167	1.86167	0.896594	0.0144837	0.0519598	no	up	XP_002178430.1(predicted protein [Phaeodactylum tricornutum CCAP 1055/1])									7197999
gene-PHATRDRAFT_42561	PHATRDRAFT_42561	predicted protein	1830	198	359	632	151	41	95	6.02	11.91	22.05	4.62	1.39	3.92	13.3267	3.31	0.430239	-1.21679	0.0165598	0.0576365	no	down	XP_002177087.1(predicted protein [Phaeodactylum tricornutum CCAP 1055/1])	GO:0016021(cellular_component:integral component of membrane); GO:0003993(molecular_function:acid phosphatase activity)	K21403;K17618	PXYLP1;UBLCP1		ENOG4111RXG(S:Function unknown); COG5190(S:Function unknown); ENOG410ZVBQ(S:Function unknown); COG0369(P:Inorganic ion transport and metabolism)	ENOG4111RXG(Pfam:Acid_phosphat_A); COG5190(Pfam:Acid_phosphat_A); ENOG410ZVBQ(acid PHOsphatase); COG0369(Component of the sulfite reductase complex that catalyzes the 6-electron reduction of sulfite to sulfide. This is one of several activities required for the biosynthesis of L- cysteine from sulfate. The flavoprotein component catalyzes the electron flow from NADPH - FAD - FMN to the hemoprotei…	PF00328.23(His_Phos_2:Histidine phosphatase superfamily (branch 2))	sp|Q10944|PHO5_CAEEL(Putative acid phosphatase 5 OS=Caenorhabditis elegans OX=6239 GN=pho-5 PE=1 SV=3)	7196098
gene-PHATRDRAFT_43124	PHATRDRAFT_43124	predicted protein	993	1892.42	1565.48	1237.84	985.32	871.86	637.81	28.29	25.44	21.13	17.7	14.48	12.86	24.9533	15.0133	0.874742	-0.19307	0.697629	0.81487	no	down	XP_002176909.1(predicted protein [Phaeodactylum tricornutum CCAP 1055/1])							PF13767.7(DUF4168:Domain of unknown function (DUF4168))		7196894
gene-PHATRDRAFT_50583	PHATRDRAFT_50583	predicted protein	1418	2494	3307	2375	7380	5898	6785	102.62	148.9	112.53	305.13	271.11	380.55	121.35	318.93	4.43796	2.1499	6.60E-07	1.25E-05	yes	up	XP_002185540.1(predicted protein [Phaeodactylum tricornutum CCAP 1055/1])	GO:0016021(cellular_component:integral component of membrane)								7199403
gene-PHATRDRAFT_43061	PHATRDRAFT_43061	predicted protein	1166	2939	2694	1938	1252	355	378	154.24	155.17	117.58	65.89	20.86	27.17	142.33	37.9733	0.37269	-1.42395	0.00394518	0.0190764	yes	down	XP_002177406.1(predicted protein, partial [Phaeodactylum tricornutum CCAP 1055/1])	GO:0016021(cellular_component:integral component of membrane)				COG0484(S:Function unknown); COG0037(D:Cell cycle control, cell division, chromosome partitioning)	COG0484(calcyclin binding protein); COG0037(Ligates lysine onto the cytidine present at position 34 of the AUA codon-specific tRNA(Ile) that contains the anticodon CAU, in an ATP-dependent manner. Cytidine is converted to lysidine, thus changing the amino acid specificity of the tRNA from methionine to isoleucine (By similarity))	PF00226.32(DnaJ:DnaJ domain)	sp|Q2KIT4|DNJB4_BOVIN(DnaJ homolog subfamily B member 4 OS=Bos taurus OX=9913 GN=DNAJB4 PE=2 SV=1)	7196252
gene-PHATRDRAFT_43323	PHATRDRAFT_43323	predicted protein	708	4	3	6	4	5	5	0.42	0.35	0.74	0.42	0.6	0.74	0.503333	0.586667	1.99127	0.993688	0.348699	0.525908	no	up	XP_002177563.1(predicted protein [Phaeodactylum tricornutum CCAP 1055/1])	GO:0016021(cellular_component:integral component of membrane)								7197383
gene-PHATR_46736	PHATR_46736	predicted protein	1301	46	96	105	23	15	30	2.1	4.81	5.54	1.06	0.77	1.87	4.15	1.23333	0.542596	-0.88205	0.114836	0.244009	no	down	XP_002185682.1(predicted protein [Phaeodactylum tricornutum CCAP 1055/1])	GO:0005737(cellular_component:cytoplasm); GO:0006480(biological_process:N-terminal protein amino acid methylation); GO:0016274(molecular_function:protein-arginine N-methyltransferase activity); GO:0008757(molecular_function:S-adenosylmethionine-dependent methyltransferase activity); GO:0016021(cellular_component:integral component of membrane); GO:0006601(biological_process:creatine biosynthetic …	K18477	RMT2		ENOG4110T2S(O:Posttranslational modification, protein turnover, chaperones)	ENOG4110T2S(arginine N-methyltransferase 2)	PF12796.8(Ank_2:Ankyrin repeats (3 copies)); PF13606.7(Ank_3:Ankyrin repeat); PF13857.7(Ank_5:Ankyrin repeats (many copies)); PF00023.31(Ank:Ankyrin repeat)	sp|Q10170|RMT2_SCHPO(Protein arginine N-methyltransferase 2 OS=Schizosaccharomyces pombe (strain 972 / ATCC 24843) OX=284812 GN=rmt2 PE=3 SV=2)	7204512
gene-PHATRDRAFT_43386	PHATRDRAFT_43386	predicted protein	1529	191	338	279	113	38	24	7.18	13.88	12.06	4.27	1.59	1.23	11.04	2.36333	0.338316	-1.56356	0.000348349	0.00264972	yes	down	XP_002177908.1(predicted protein [Phaeodactylum tricornutum CCAP 1055/1])	GO:0001733(molecular_function:galactosylceramide sulfotransferase activity); GO:0005794(cellular_component:Golgi apparatus); GO:0016021(cellular_component:integral component of membrane); GO:0009247(biological_process:glycolipid biosynthetic process); GO:0008146(molecular_function:sulfotransferase activity)						PF03567.15(Sulfotransfer_2:Sulfotransferase family); PF06990.12(Gal-3-0_sulfotr:Galactose-3-O-sulfotransferase)		7197417
gene-PHATRDRAFT_47143	PHATRDRAFT_47143	predicted protein	909	23	76	88	65	111	45	0.96	3.48	4.24	3	5.18	2.56	2.89333	3.58	2.44147	1.28775	0.0291426	0.0886548	no	up	XP_002181233.1(predicted protein [Phaeodactylum tricornutum CCAP 1055/1])	GO:0008168(molecular_function:methyltransferase activity); GO:0032259(biological_process:methylation); GO:0003723(molecular_function:RNA binding)				ENOG4111QBC(S:Function unknown); COG0144(S:Function unknown)	ENOG4111QBC(-); COG0144(-)	PF01728.20(FtsJ:FtsJ-like methyltransferase); PF13649.7(Methyltransf_25:Methyltransferase domain)		7201935
gene-PHATRDRAFT_32129	PHATRDRAFT_32129	predicted protein	2244	0	7	1	1	0	1	0	0.18	0.03	0.02	0	0.03	0.07	0.0166667	0.524332	-0.931446	0.683809	1	no	down	XP_002176844.1(predicted protein [Phaeodactylum tricornutum CCAP 1055/1])	GO:0016021(cellular_component:integral component of membrane)						PF13472.7(Lipase_GDSL_2:GDSL-like Lipase/Acylhydrolase family)		7196814
gene-PHATRDRAFT_42488	PHATRDRAFT_42488	predicted protein	3539	0	0	0	67.63	0.02	5.81	0	0	0	1	0	0.11	0	0.37	161.713	7.3373	0.0607367	0.153955	no	up	XP_002176542.1(predicted protein [Phaeodactylum tricornutum CCAP 1055/1])	GO:0016021(cellular_component:integral component of membrane)								7196674
gene-PHATRDRAFT_47240	PHATRDRAFT_47240	predicted protein	1635	14.32	25.96	15.15	27.56	7.01	10.61	0.5	0.98	0.6	0.96	0.27	0.5	0.693333	0.576667	1.35942	0.442995	0.505558	0.668181	no	up	XP_002181466.1(predicted protein [Phaeodactylum tricornutum CCAP 1055/1])	GO:0016021(cellular_component:integral component of membrane)				ENOG410YU4D(S:Function unknown)	ENOG410YU4D(-)			7202618
gene-PHATRDRAFT_48485	PHATRDRAFT_48485	predicted protein	2287	81	330	266	267	243	199	1.91	8.48	7.18	6.35	6.38	6.35	5.85667	6.36	2.12381	1.08665	0.0171101	0.0590776	no	up	XP_002182877.1(predicted protein [Phaeodactylum tricornutum CCAP 1055/1])									7203767
gene-PHATRDRAFT_20740	PHATRDRAFT_20740	predicted protein	2904	43	89	124	144	54	97	0.78	1.75	2.56	2.63	1.09	2.37	1.69667	2.03	2.10168	1.07154	0.023326	0.0751801	no	up	XP_002180750.1(predicted protein [Phaeodactylum tricornutum CCAP 1055/1])	GO:0016607(cellular_component:nuclear speck); GO:0045292(biological_process:mRNA cis splicing, via spliceosome); GO:0005634(cellular_component:nucleus); GO:0000381(biological_process:regulation of alternative mRNA splicing, via spliceosome); GO:0003723(molecular_function:RNA binding)	K14787	MRD1, RBM19		ENOG410XQZ5(S:Function unknown)	ENOG410XQZ5(RNA binding motif protein 19)	PF00076.23(RRM_1:RNA recognition motif. (a.k.a. RRM, RBD, or RNP domain)); PF13893.7(RRM_5:RNA recognition motif. (a.k.a. RRM, RBD, or RNP domain))	sp|O13620|MRD1_SCHPO(Multiple RNA-binding domain-containing protein 1 OS=Schizosaccharomyces pombe (strain 972 / ATCC 24843) OX=284812 GN=mrd1 PE=3 SV=1)	7201621
gene-PHATRDRAFT_42454	PHATRDRAFT_42454	predicted protein	1064	40.99	124.74	77.52	61.23	33.82	30.15	2.42	8.1	5.31	3.62	2.24	2.45	5.27667	2.77	0.934878	-0.09715	0.828037	0.899979	no	down	XP_002176525.1(predicted protein [Phaeodactylum tricornutum CCAP 1055/1])	GO:0016021(cellular_component:integral component of membrane)								7196657
gene-PHATRDRAFT_43249	PHATRDRAFT_43249	predicted protein	1032	24	49	53	45	21	21	1.48	3.31	3.78	2.77	1.45	1.78	2.85667	2	1.20893	0.273729	0.572353	0.720986	no	up	XP_002177518.1(predicted protein [Phaeodactylum tricornutum CCAP 1055/1])	GO:0005737(cellular_component:cytoplasm); GO:0034618(molecular_function:arginine binding); GO:0009534(cellular_component:chloroplast thylakoid); GO:0006526(biological_process:arginine biosynthetic process); GO:0005759(cellular_component:mitochondrial matrix); GO:0042450(biological_process:arginine biosynthetic process via ornithine); GO:0003991(molecular_function:acetylglutamate kinase activity);…	K00930	argB	map00220(Arginine biosynthesis)	COG0548(E:Amino acid transport and metabolism)	COG0548(nag kinase)	PF00696.29(AA_kinase:Amino acid kinase family)	sp|A9LYZ5|ARGB_NEIM0(Acetylglutamate kinase OS=Neisseria meningitidis serogroup C (strain 053442) OX=374833 GN=argB PE=3 SV=1)	7196599
gene-PHATRDRAFT_31925	PHATRDRAFT_31925	predicted protein	669	0	0	1	0	0	2	0	0	0.14	0	0	0.32	0.0466667	0.106667	4.30198	2.105	0.542975	1	no	up	XP_002176752.1(predicted protein [Phaeodactylum tricornutum CCAP 1055/1])	GO:0016740(molecular_function:transferase activity)	K00799	GST, gst	map00480(Glutathione metabolism)	ENOG410ZQK3(O:Posttranslational modification, protein turnover, chaperones); COG0625(O:Posttranslational modification, protein turnover, chaperones); ENOG410XSIX(O:Posttranslational modification, protein turnover, chaperones)	ENOG410ZQK3(-); COG0625(glutathione Stransferase); ENOG410XSIX(glutathione Stransferase)	PF13410.7(GST_C_2:Glutathione S-transferase, C-terminal domain); PF02798.21(GST_N:Glutathione S-transferase, N-terminal domain)	sp|Q9M2W2|GSTL2_ARATH(Glutathione S-transferase L2, chloroplastic OS=Arabidopsis thaliana OX=3702 GN=GSTL2 PE=2 SV=1)	7196493
gene-PHATRDRAFT_31559	PHATRDRAFT_31559	predicted protein	894	50	107	77	85	27	35	3.73	8.82	6.7	6.34	2.27	3.61	6.41667	4.07333	1.05572	0.078232	0.86037	0.918367	no	up	XP_002176570.1(predicted protein [Phaeodactylum tricornutum CCAP 1055/1])	GO:0048193(biological_process:Golgi vesicle transport); GO:0016021(cellular_component:integral component of membrane); GO:0006906(biological_process:vesicle fusion); GO:0031201(cellular_component:SNARE complex); GO:0048278(biological_process:vesicle docking); GO:0012505(cellular_component:endomembrane system); GO:0030173(cellular_component:integral component of Golgi membrane); GO:0000149(molecul…	K08498	STX6	map04130(SNARE interactions in vesicular transport)	ENOG410ZZK6(U:Intracellular trafficking, secretion, and vesicular transport); ENOG410ZZA3(U:Intracellular trafficking, secretion, and vesicular transport); ENOG4111G8H(U:Intracellular trafficking, secretion, and vesicular transport)	ENOG410ZZK6(Syntaxin 6, N-terminal); ENOG410ZZA3(syntaxin); ENOG4111G8H(-)	PF09177.12(Syntaxin-6_N:Syntaxin 6, N-terminal)	sp|Q946Y7|SYP61_ARATH(Syntaxin-61 OS=Arabidopsis thaliana OX=3702 GN=SYP61 PE=1 SV=1)	7196090
gene-PHATRDRAFT_32454	PHATRDRAFT_32454	predicted protein	1080	156.92	149.21	201.7	318.61	86.21	81.82	9.09	9.5	13.53	18.49	5.6	6.51	10.7067	10.2	1.40182	0.4873	0.306539	0.481795	no	up	XP_002176993.1(predicted protein [Phaeodactylum tricornutum CCAP 1055/1])					ENOG410ZP4W(S:Function unknown)	ENOG410ZP4W(-)	PF13843.7(DDE_Tnp_1_7:Transposase IS4)		7196610
gene-PHATRDRAFT_47363	PHATRDRAFT_47363	predicted protein	1072	343	537	371	118	11	27	20.06	34.53	25.14	6.91	0.72	2.17	26.5767	3.26667	0.1771	-2.49737	2.61E-05	0.000286586	yes	down	XP_002181719.1(predicted protein [Phaeodactylum tricornutum CCAP 1055/1])									7202414
gene-PHATR_10293	PHATR_10293	predicted protein	867	156.46	490.95	443.68	337.07	162.86	150.4	2.59	7.96	7.56	5.08	2.7	3.03	6.03667	3.60333	1.08241	0.114242	0.760419	0.857201	no	up	XP_002186106.1(predicted protein, partial [Phaeodactylum tricornutum CCAP 1055/1])	GO:0016021(cellular_component:integral component of membrane)				ENOG410XQ3V(S:Function unknown)	ENOG410XQ3V(transmembrane protein 184B)	PF03619.17(Solute_trans_a:Organic solute transporter Ostalpha)	sp|Q17QL9|T184C_BOVIN(Transmembrane protein 184C OS=Bos taurus OX=9913 GN=TMEM184C PE=2 SV=1)	7204325
gene-PHATRDRAFT_12312	PHATRDRAFT_12312	predicted protein	486	0	0	1	4	0	0	0	0	0.25	0.8	0	0	0.0833333	0.266667	4.33633	2.11648	0.543604	1	no	up	XP_002179967.1(predicted protein, partial [Phaeodactylum tricornutum CCAP 1055/1])	GO:0005737(cellular_component:cytoplasm); GO:0006139(biological_process:nucleobase-containing compound metabolic process); GO:0043186(cellular_component:P granule); GO:0034399(cellular_component:nuclear periphery); GO:0097165(cellular_component:nuclear stress granule); GO:0016021(cellular_component:integral component of membrane); GO:1990904(cellular_component:ribonucleoprotein complex); GO:00043…	K12823	DDX5, DBP2	map03040(Spliceosome)	COG0513(J:Translation, ribosomal structure and biogenesis); ENOG410XNTI(J:Translation, ribosomal structure and biogenesis)	COG0513(50S ribosomal protein L33); ENOG410XNTI(50S ribosomal protein L33)	PF00271.32(Helicase_C:Helicase conserved C-terminal domain)	sp|Q59LU0|DBP2_CANAL(ATP-dependent RNA helicase DBP2 OS=Candida albicans (strain SC5314 / ATCC MYA-2876) OX=237561 GN=DBP2 PE=3 SV=2)	7200884
gene-PHATRDRAFT_bd1540	PHATRDRAFT_bd1540	hypothetical protein	740	3	6	5	0	4	0	0.29	0.65	0.58	0	0.44	0	0.506667	0.146667	0.604853	-0.725343	0.667791	0.793558	no	down	XP_002176497.1(hypothetical protein PHATRDRAFT_bd1540, partial [Phaeodactylum tricornutum CCAP 1055/1])	GO:0016021(cellular_component:integral component of membrane)				ENOG410XPDX(S:Function unknown)	ENOG410XPDX(Calcium channel, voltage-dependent, alpha 2 delta subunit)	PF13519.7(VWA_2:von Willebrand factor type A domain); PF00092.29(VWA:von Willebrand factor type A domain)	sp|Q6PHS9|CA2D2_MOUSE(Voltage-dependent calcium channel subunit alpha-2/delta-2 OS=Mus musculus OX=10090 GN=Cacna2d2 PE=1 SV=1)	7205102
gene-PHATRDRAFT_39093	PHATRDRAFT_39093	predicted protein	1659	2856.39	4772.22	4237.46	3719.11	2178.27	2101.81	58.88	109.5	95.22	84.74	44.43	54.62	87.8667	61.2633	1.18667	0.246914	0.428072	0.601945	no	up	XP_002183201.1(predicted protein [Phaeodactylum tricornutum CCAP 1055/1])	GO:0003824(molecular_function:catalytic activity); GO:0009058(biological_process:biosynthetic process); GO:0003723(molecular_function:RNA binding); GO:0030170(molecular_function:pyridoxal phosphate binding); GO:0008483(molecular_function:transaminase activity)				COG0436(U:Intracellular trafficking, secretion, and vesicular transport)	COG0436(-)	PF00155.22(Aminotran_1_2:Aminotransferase class I and II)	sp|O58489|AAT_PYRHO(Aspartate aminotransferase OS=Pyrococcus horikoshii (strain ATCC 700860 / DSM 12428 / JCM 9974 / NBRC 100139 / OT-3) OX=70601 GN=aspC PE=3 SV=1)	7194811
gene-PHATRDRAFT_49596	PHATRDRAFT_49596	predicted protein	1305	45731	42727	58465	81272	220934	130412	2086.95	2136.36	3076	3723.83	11276.4	8127.46	2433.1	7709.22	5.75078	2.52376	2.49E-05	0.000274274	yes	up	XP_002184313.1(predicted protein [Phaeodactylum tricornutum CCAP 1055/1])	GO:0043565(molecular_function:sequence-specific DNA binding); GO:0061408(biological_process:positive regulation of transcription from RNA polymerase II promoter in response to heat stress); GO:0003700(molecular_function:transcription factor activity, sequence-specific DNA binding); GO:0005634(cellular_component:nucleus); GO:0043618(biological_process:regulation of transcription from RNA polymeras…				COG5169(K:Transcription); ENOG410XVB2(S:Function unknown); COG0457(S:Function unknown)	COG5169(Transcription factor); ENOG410XVB2(HSF-type DNA-binding); COG0457(repeat-containing protein)	PF00447.18(HSF_DNA-bind:HSF-type DNA-binding)	sp|P41151|HFA1A_ARATH(Heat stress transcription factor A-1a OS=Arabidopsis thaliana OX=3702 GN=HSFA1A PE=1 SV=2)	7198208
gene-PHATRDRAFT_50356	SQD2	glycosyl transferase, group 1	1681	4931	1766	7659	2360	5690	4217	165.56	64.76	295.4	79.73	213.1	192.41	175.24	161.747	1.61761	0.693865	0.323487	0.49862	no	up	XP_002185276.1(glycosyl transferase, group 1 [Phaeodactylum tricornutum CCAP 1055/1])	GO:0000179(molecular_function:rRNA (adenine-N6,N6-)-dimethyltransferase activity); GO:0006281(biological_process:DNA repair); GO:0004518(molecular_function:nuclease activity); GO:0016021(cellular_component:integral component of membrane); GO:0016740(molecular_function:transferase activity); GO:0003723(molecular_function:RNA binding); GO:0016757(molecular_function:transferase activity, transferrin…	K06119	SQD2	map00561(Glycerolipid metabolism)	COG0438(G:Carbohydrate transport and metabolism)	COG0438(glucose-6-phosphate isomerase activity)	PF00534.21(Glycos_transf_1:Glycosyl transferases group 1); PF13692.7(Glyco_trans_1_4:Glycosyl transferases group 1); PF13439.7(Glyco_transf_4:Glycosyltransferase Family 4); PF13579.7(Glyco_trans_4_4:Glycosyl transferase 4-like domain); PF13524.7(Glyco_trans_1_2:Glycosyl transferases group 1); PF13477.7(Glyco_trans_4_2:Glycosyl transferase 4-like)	sp|Q8S4F6|SQD2_ARATH(Sulfoquinovosyl transferase SQD2 OS=Arabidopsis thaliana OX=3702 GN=SQD2 PE=1 SV=1)	7199140
gene-PHATRDRAFT_44441	PHATRDRAFT_44441	predicted protein	13503	2300	6729	4812	2543	7154	3109	8.33	26.42	19.82	9.32	28.72	15.12	18.19	17.72	1.9981	0.998632	0.087417	0.201196	no	up	XP_002178253.1(predicted protein [Phaeodactylum tricornutum CCAP 1055/1])	GO:0016021(cellular_component:integral component of membrane)				ENOG411233U(T:Signal transduction mechanisms); ENOG4111WB1(S:Function unknown)	ENOG411233U(receptor kinase); ENOG4111WB1(Leucine Rich Repeat)	PF05139.15(Erythro_esteras:Erythromycin esterase); PF13855.7(LRR_8:Leucine rich repeat)		7197737
gene-PHATRDRAFT_7784	PHATRDRAFT_7784	predicted protein	237	0	0	0	0	0	0	0	0	0	0	0	0	0	0	1	0	1	1	no test	no test	XP_002184755.1(predicted protein, partial [Phaeodactylum tricornutum CCAP 1055/1])	GO:0009536(cellular_component:plastid); GO:0016021(cellular_component:integral component of membrane); GO:0006438(biological_process:valyl-tRNA aminoacylation); GO:0005623(cellular_component:cell); GO:0004832(molecular_function:valine-tRNA ligase activity); GO:0045454(biological_process:cell redox homeostasis); GO:0005524(molecular_function:ATP binding)				COG4243(P:Inorganic ion transport and metabolism)	COG4243(Stores iron in a soluble, non-toxic, readily available form. Important for iron homeostasis (By similarity))	PF00085.21(Thioredoxin:Thioredoxin)	sp|Q8L540|LTO1_ARATH(Thiol-disulfide oxidoreductase LTO1 OS=Arabidopsis thaliana OX=3702 GN=LTO1 PE=1 SV=1)	7198524
gene-PHATRDRAFT_45549	PHATRDRAFT_45549	predicted protein	1613	14	35	17	7	5	6	0.49	1.35	0.69	0.25	0.2	0.29	0.843333	0.246667	0.508743	-0.974992	0.195198	0.352215	no	down	XP_002179663.1(predicted protein [Phaeodactylum tricornutum CCAP 1055/1])	GO:0019888(molecular_function:protein phosphatase regulator activity); GO:0065003(biological_process:macromolecular complex assembly); GO:0016021(cellular_component:integral component of membrane); GO:0061617(cellular_component:MICOS complex); GO:0016747(molecular_function:transferase activity, transferring acyl groups other than amino-acyl groups)				ENOG410XUUJ(S:Function unknown)	ENOG410XUUJ(-)			7200736
gene-PHATRDRAFT_42440	PHATRDRAFT_42440	predicted protein	1429	5	17	26	8	2	0	0.2	0.76	1.22	0.33	0.09	0	0.726667	0.14	0.328889	-1.60433	0.144576	0.286852	no	down	XP_002177009.1(predicted protein [Phaeodactylum tricornutum CCAP 1055/1])	GO:0008168(molecular_function:methyltransferase activity); GO:0032259(biological_process:methylation)				COG0500(S:Function unknown)	COG0500(beclin 1)	PF06962.13(rRNA_methylase:Putative rRNA methylase)		7196644
gene-PHATRDRAFT_44912	PHATRDRAFT_44912	predicted protein	1698	5	12	14	14	4	3	0.17	0.43	0.53	0.47	0.15	0.14	0.376667	0.253333	1.1058	0.145093	0.86716	0.922074	no	up	XP_002179034.1(predicted protein [Phaeodactylum tricornutum CCAP 1055/1])	GO:0016021(cellular_component:integral component of membrane)				ENOG410ZTZC(S:Function unknown)	ENOG410ZTZC(-)			7199605
gene-PHATRDRAFT_13757	PHATRDRAFT_13757	predicted protein	345	200	125	163	86	25	17	94.27	70.6	99.83	38.65	14.25	12.65	88.2333	21.85	0.356331	-1.48871	0.0116028	0.0438677	yes	down	XP_002181357.1(predicted protein, partial [Phaeodactylum tricornutum CCAP 1055/1])	GO:0033743(molecular_function:peptide-methionine (R)-S-oxide reductase activity); GO:0005737(cellular_component:cytoplasm); GO:0046872(molecular_function:metal ion binding); GO:0006979(biological_process:response to oxidative stress); GO:0030091(biological_process:protein repair)	K07305	msrB		COG0229(S:Function unknown)	COG0229(Protein of unknown function (DUF3172))	PF01641.19(SelR:SelR domain); PF03226.15(Yippee-Mis18:Yippee zinc-binding/DNA-binding /Mis18, centromere assembly)	sp|A4XVB1|MSRB_PSEMY(Peptide methionine sulfoxide reductase MsrB OS=Pseudomonas mendocina (strain ymp) OX=399739 GN=msrB PE=3 SV=1)	7201997
gene-PHATRDRAFT_42879	PHATRDRAFT_42879	predicted protein	1467	19	45	35	33	10	4	0.75	1.94	1.59	1.31	0.44	0.22	1.42667	0.656667	0.742535	-0.42947	0.517704	0.676866	no	down	XP_002176778.1(predicted protein [Phaeodactylum tricornutum CCAP 1055/1])	GO:0006355(biological_process:regulation of transcription, DNA-templated); GO:0008270(molecular_function:zinc ion binding)				ENOG410ZPV7(S:Function unknown)	ENOG410ZPV7(-)			7196523
gene-PHATRDRAFT_32462	PHATRDRAFT_32462	predicted protein	1368	2	0	0	0	3	2	0.09	0	0	0	0.14	0.12	0.03	0.0866667	4.08314	2.02968	0.383686	1	no	up	XP_002177844.1(predicted protein [Phaeodactylum tricornutum CCAP 1055/1])	GO:0006355(biological_process:regulation of transcription, DNA-templated); GO:0016021(cellular_component:integral component of membrane); GO:0005634(cellular_component:nucleus); GO:0000977(molecular_function:RNA polymerase II regulatory region sequence-specific DNA binding)	K21776	LIN54		ENOG4110UR5(E:Amino acid transport and metabolism)	ENOG4110UR5(amino acid transport)	PF03638.16(TCR:Tesmin/TSO1-like CXC domain, cysteine-rich domain)	sp|Q9SL70|TCX6_ARATH(Protein tesmin/TSO1-like CXC 6 OS=Arabidopsis thaliana OX=3702 GN=TCX6 PE=1 SV=1)	7197059
gene-PHATR_56497	GLRX2	predicted protein	774	149.82	249	215	96	12.22	13	10.09	15.23	13.96	6.52	1.17	1.66	13.0933	3.11667	0.276009	-1.85721	0.00186227	0.0104989	yes	down	XP_002186086.1(predicted protein [Phaeodactylum tricornutum CCAP 1055/1])	GO:0051213(molecular_function:dioxygenase activity); GO:0005623(cellular_component:cell); GO:0045454(biological_process:cell redox homeostasis); GO:0046872(molecular_function:metal ion binding); GO:0015035(molecular_function:protein disulfide oxidoreductase activity); GO:0009055(molecular_function:electron carrier activity)	K03676	grxC, GLRX, GLRX2		COG0695(C:Energy production and conversion); ENOG410ZWMC(Q:Secondary metabolites biosynthesis, transport and catabolism)	COG0695(Coenzyme F420 hydrogenase); ENOG410ZWMC(dioxygenase)	PF00462.25(Glutaredoxin:Glutaredoxin)	sp|Q9FVX1|GRXC3_ARATH(Glutaredoxin-C3 OS=Arabidopsis thaliana OX=3702 GN=GRXC3 PE=2 SV=1)	7204386
gene-PHATRDRAFT_45698	PHATRDRAFT_45698	predicted protein	2789	348.04	1068.63	798.39	354.73	430.14	222.57	6.58	21.99	17.26	6.77	9.05	5.69	15.2767	7.17	0.905233	-0.143638	0.749472	0.850564	no	down	XP_002179947.1(predicted protein [Phaeodactylum tricornutum CCAP 1055/1])	GO:0007030(biological_process:Golgi organization); GO:0005802(cellular_component:trans-Golgi network); GO:0007041(biological_process:lysosomal transport); GO:0000938(cellular_component:GARP complex); GO:0048193(biological_process:Golgi vesicle transport); GO:0032456(biological_process:endocytic recycling); GO:0005829(cellular_component:cytosol); GO:0016020(cellular_component:membrane); GO:0042147…	K20296	ANG2, VPS51		ENOG410XPIF(S:Function unknown)	ENOG410XPIF(vacuolar protein sorting 51 homolog (S. cerevisiae))	PF08700.12(Vps51:Vps51/Vps67); PF15469.7(Sec5:Exocyst complex component Sec5); PF04124.13(Dor1:Dor1-like family); PF10475.10(Vps54_N:Vacuolar-sorting protein 54, of GARP complex)	sp|Q155U0|VPS51_DANRE(Vacuolar protein sorting-associated protein 51 homolog OS=Danio rerio OX=7955 GN=vps51 PE=2 SV=1)	7200472
gene-PHATRDRAFT_23598	GAPDH_3	predicted protein	1312	1001	798	1358	2215	4019	2840	45.3	39.56	70.87	100.66	203.38	175.5	51.91	159.847	5.42342	2.4392	1.19E-05	0.000145098	yes	up	XP_002184760.1(predicted protein [Phaeodactylum tricornutum CCAP 1055/1])	GO:0004365(molecular_function:glyceraldehyde-3-phosphate dehydrogenase (NAD+) (phosphorylating) activity); GO:0051287(molecular_function:NAD binding); GO:0050661(molecular_function:NADP binding); GO:0016620(molecular_function:oxidoreductase activity, acting on the aldehyde or oxo group of donors, NAD or NADP as acceptor); GO:0006006(biological_process:glucose metabolic process); GO:0000166(molecu…	K00134	GAPDH, gapA	map00010(Glycolysis / Gluconeogenesis); map00710(Carbon fixation in photosynthetic organisms)	COG0057(E:Amino acid transport and metabolism)	COG0057(cystathionine)	PF02800.21(Gp_dh_C:Glyceraldehyde 3-phosphate dehydrogenase, C-terminal domain); PF00044.25(Gp_dh_N:Glyceraldehyde 3-phosphate dehydrogenase, NAD binding domain)	sp|P58559|G3P3_NOSS1(Glyceraldehyde-3-phosphate dehydrogenase 3 OS=Nostoc sp. (strain PCC 7120 / SAG 25.82 / UTEX 2576) OX=103690 GN=gap3 PE=2 SV=1)	7198606
gene-PHATRDRAFT_34902	PHATRDRAFT_34902	predicted protein	876	18	34	70	111	19	20	1.38	2.89	6.27	8.52	1.64	2.13	3.51333	4.09667	1.86948	0.902635	0.164912	0.313937	no	up	XP_002179472.1(predicted protein [Phaeodactylum tricornutum CCAP 1055/1])	GO:0016021(cellular_component:integral component of membrane)	K22721	CSG1, SUR1, CSH1		ENOG410XWZ7(S:Function unknown); ENOG4111Q93(S:Function unknown); ENOG4111Z28(S:Function unknown)	ENOG410XWZ7(-); ENOG4111Q93(-); ENOG4111Z28(-)	PF13578.7(Methyltransf_24:Methyltransferase domain)		7200267
gene-PHATRDRAFT_55112	Hlip2	high light induced protein 2	818	69	135	118	48	3	13	5.84	12.66	11.68	4.05	0.29	1.53	10.06	1.95667	0.299637	-1.73871	0.00805037	0.0331925	yes	down	XP_002184741.1(high light induced protein 2 [Phaeodactylum tricornutum CCAP 1055/1])	GO:0009642(biological_process:response to light intensity)				ENOG4112CEJ(S:Function unknown)	ENOG4112CEJ(High light inducible protein)			7198502
gene-PHATRDRAFT_9855	PHATRDRAFT_9855	predicted protein	1077	23.04	10	18.26	77.44	42.57	10.07	1.34	0.64	1.23	4.51	2.77	0.8	1.07	2.69333	3.56589	1.83426	0.0138182	0.0502053	no	up	XP_002178078.1(predicted protein, partial [Phaeodactylum tricornutum CCAP 1055/1])	GO:0009536(cellular_component:plastid); GO:0003700(molecular_function:transcription factor activity, sequence-specific DNA binding); GO:0016021(cellular_component:integral component of membrane); GO:0016987(molecular_function:sigma factor activity); GO:0006352(biological_process:DNA-templated transcription, initiation); GO:0003677(molecular_function:DNA binding)	K03086	rpoD		COG0568(U:Intracellular trafficking, secretion, and vesicular transport)	COG0568(Preprotein translocase subunit Sec66)	PF04539.17(Sigma70_r3:Sigma-70 region 3); PF04542.15(Sigma70_r2:Sigma-70 region 2)	sp|P26683|SIGA_NOSS1(RNA polymerase sigma factor SigA OS=Nostoc sp. (strain PCC 7120 / SAG 25.82 / UTEX 2576) OX=103690 GN=sigA PE=3 SV=1)	7197512
gene-PHATRDRAFT_49556	PHATRDRAFT_49556	predicted protein	1772	52	147	122	109	238	87	1.64	5.07	4.42	3.46	8.38	3.73	3.71	5.19	2.81023	1.49069	0.0100628	0.0397313	yes	up	XP_002184289.1(predicted protein [Phaeodactylum tricornutum CCAP 1055/1])	GO:0005737(cellular_component:cytoplasm); GO:0016740(molecular_function:transferase activity); GO:0005509(molecular_function:calcium ion binding); GO:0003676(molecular_function:nucleic acid binding); GO:0008270(molecular_function:zinc ion binding)				ENOG410ZVJE(T:Signal transduction mechanisms)	ENOG410ZVJE(Guanylate Cyclase)	PF13679.7(Methyltransf_32:Methyltransferase domain); PF05206.15(TRM13:Methyltransferase TRM13); PF13649.7(Methyltransf_25:Methyltransferase domain); PF13847.7(Methyltransf_31:Methyltransferase domain)	sp|Q5RL51|GSTCD_MOUSE(Glutathione S-transferase C-terminal domain-containing protein OS=Mus musculus OX=10090 GN=Gstcd PE=2 SV=1)	7198184
gene-PHATRDRAFT_39237	PHATRDRAFT_39237	predicted protein	1047	313	307	518	1021	1447	1346	18.88	20.37	36.22	61.69	97.92	111.58	25.1567	90.3967	6.45969	2.69147	2.25E-07	4.83E-06	yes	up	XP_002183141.1(predicted protein [Phaeodactylum tricornutum CCAP 1055/1])	GO:0055114(biological_process:oxidation-reduction process); GO:0016491(molecular_function:oxidoreductase activity)				COG0604(S:Function unknown)	COG0604(Calcium calmodulin dependent protein kinase ii association-domain protein)	PF00107.27(ADH_zinc_N:Zinc-binding dehydrogenase); PF08240.13(ADH_N:Alcohol dehydrogenase GroES-like domain)	sp|Q7YS70|MECR_BOVIN(Enoyl-[acyl-carrier-protein] reductase, mitochondrial OS=Bos taurus OX=9913 GN=MECR PE=1 SV=1)	7194931
gene-PHATRDRAFT_44527	PHATRDRAFT_44527	predicted protein	4642	1234	2782	3198	4204	2102	1750	13.49	33.03	39.86	46.43	25.51	25.76	28.7933	32.5667	1.97098	0.978913	0.00314001	0.0158568	no	up	XP_002178309.1(predicted protein [Phaeodactylum tricornutum CCAP 1055/1])	GO:0004180(molecular_function:carboxypeptidase activity)				COG1562(S:Function unknown); COG4886(S:Function unknown)	COG1562(NECAP endocytosis associated); COG4886(NECAP endocytosis associated)	PF13365.7(Trypsin_2:Trypsin-like peptidase domain); PF16095.6(COR:C-terminal of Roc, COR, domain); PF08477.14(Roc:Ras of Complex, Roc, domain of DAPkinase)		7198063
gene-PHATRDRAFT_21557	PHATRDRAFT_21557	predicted protein	1065	2	2	0	0	1	0	0.12	0.13	0	0	0.07	0	0.0833333	0.0233333	0.452512	-1.14397	0.683745	1	no	down	XP_002181728.1(predicted protein [Phaeodactylum tricornutum CCAP 1055/1])	GO:0005730(cellular_component:nucleolus); GO:0000027(biological_process:ribosomal large subunit assembly)	K14820	BRX1, BRIX1		COG5154(J:Translation, ribosomal structure and biogenesis)	COG5154(ribosome biogenesis protein brx1)	PF04427.19(Brix:Brix domain)	sp|Q8UVY2|BRX1_XENLA(Ribosome biogenesis protein BRX1 homolog OS=Xenopus laevis OX=8355 GN=brix1 PE=2 SV=1)	7202423
gene-PHATRDRAFT_49500	PHATRDRAFT_49500	predicted protein	3149	36	112	88	62	34	35	0.6	2.02	1.67	1.04	0.63	0.78	1.43	0.816667	1.03042	0.0432319	0.923005	0.954128	no	up	XP_002184250.1(predicted protein [Phaeodactylum tricornutum CCAP 1055/1])	GO:0005737(cellular_component:cytoplasm); GO:0044550(biological_process:secondary metabolite biosynthetic process); GO:0016021(cellular_component:integral component of membrane); GO:0043041(biological_process:amino acid activation for nonribosomal peptide biosynthetic process); GO:0003824(molecular_function:catalytic activity); GO:0031177(molecular_function:phosphopantetheine binding)				COG1020(Q:Secondary metabolites biosynthesis, transport and catabolism)	COG1020(non-ribosomal peptide synthetase)	PF00501.29(AMP-binding:AMP-binding enzyme); PF12796.8(Ank_2:Ankyrin repeats (3 copies)); PF13637.7(Ank_4:Ankyrin repeats (many copies)); PF13606.7(Ank_3:Ankyrin repeat); PF13857.7(Ank_5:Ankyrin repeats (many copies))	sp|P45745|DHBF_BACSU(Dimodular nonribosomal peptide synthase OS=Bacillus subtilis (strain 168) OX=224308 GN=dhbF PE=1 SV=4)	7195840
gene-PHATRDRAFT_34526	PHATRDRAFT_34526	predicted protein	1323	0	5	4	3	3	1	0	0.25	0.21	0.13	0.15	0.06	0.153333	0.113333	1.56849	0.649379	0.668848	0.794399	no	up	XP_002178853.1(predicted protein [Phaeodactylum tricornutum CCAP 1055/1])	GO:0005737(cellular_component:cytoplasm); GO:0042450(biological_process:arginine biosynthetic process via ornithine); GO:0004056(molecular_function:argininosuccinate lyase activity)	K01755	argH, ASL	map00220(Arginine biosynthesis); map00250(Alanine, aspartate and glutamate metabolism)	COG0165(E:Amino acid transport and metabolism)	COG0165(argininosuccinate lyase)	PF00206.21(Lyase_1:Lyase); PF14698.7(ASL_C2:Argininosuccinate lyase C-terminal)	sp|P40369|ARLY_SCHPO(Argininosuccinate lyase OS=Schizosaccharomyces pombe (strain 972 / ATCC 24843) OX=284812 GN=arg7 PE=3 SV=2)	7199492
gene-PHATRDRAFT_35296	PHATRDRAFT_35296	predicted protein	1374	20.13	125.04	93.35	53.65	52.57	45.27	0.8	3.65	2.87	1.45	1.57	1.64	2.44	1.55333	1.34123	0.42356	0.461007	0.630683	no	up	XP_002179673.1(predicted protein [Phaeodactylum tricornutum CCAP 1055/1])	GO:0022857(molecular_function:transmembrane transporter activity); GO:0015297(molecular_function:antiporter activity); GO:0016020(cellular_component:membrane); GO:0016021(cellular_component:integral component of membrane); GO:0042910(molecular_function:xenobiotic transporter activity)	K03327	TC.MATE, SLC47A, norM, mdtK, dinF		COG0534(S:Function unknown)	COG0534(CAS1 domain containing 1)	PF01554.19(MatE:MatE); PF14667.7(Polysacc_synt_C:Polysaccharide biosynthesis C-terminal domain)	sp|A4IIS8|S47A1_XENTR(Multidrug and toxin extrusion protein 1 OS=Xenopus tropicalis OX=8364 GN=slc47a1 PE=2 SV=1)	7200745
gene-PHATRDRAFT_9235	PHATRDRAFT_9235	predicted protein	3444	2	17	30	8	8	4	0.03	0.28	0.51	0.12	0.13	0.08	0.273333	0.11	0.822111	-0.282595	0.764001	0.859962	no	down	XP_002177384.1(predicted protein, partial [Phaeodactylum tricornutum CCAP 1055/1])	GO:0005736(cellular_component:DNA-directed RNA polymerase I complex); GO:0005634(cellular_component:nucleus); GO:0003677(molecular_function:DNA binding); GO:0006351(biological_process:transcription, DNA-templated); GO:0032549(molecular_function:ribonucleoside binding); GO:0003899(molecular_function:DNA-directed RNA polymerase activity)	psoj;K03002;pif	;RPA2, POLR1B;	map03020(RNA polymerase)	COG0085(K:Transcription)	COG0085(DNA-dependent RNA polymerase catalyzes the transcription of DNA into RNA using the four ribonucleoside triphosphates as substrates (By similarity))	PF00562.29(RNA_pol_Rpb2_6:RNA polymerase Rpb2, domain 6); PF04565.17(RNA_pol_Rpb2_3:RNA polymerase Rpb2, domain 3); PF04563.16(RNA_pol_Rpb2_1:RNA polymerase beta subunit); PF06883.13(RNA_pol_Rpa2_4:RNA polymerase I, Rpa2 specific domain); PF04560.21(RNA_pol_Rpb2_7:RNA polymerase Rpb2, domain 7); PF04561.15(RNA_pol_Rpb2_2:RNA polymerase Rpb2, domain 2)	sp|Q9P7X8|RPA2_SCHPO(Probable DNA-directed RNA polymerase I subunit RPA2 OS=Schizosaccharomyces pombe (strain 972 / ATCC 24843) OX=284812 GN=rpa2 PE=3 SV=2)	7196235
gene-PHATRDRAFT_43544	PHATRDRAFT_43544	predicted protein	3824	30	58	66	71	26	34	0.4	0.85	1.01	0.96	0.39	0.62	0.753333	0.656667	1.46789	0.553741	0.231567	0.397563	no	up	XP_002177682.1(predicted protein [Phaeodactylum tricornutum CCAP 1055/1])	GO:0016021(cellular_component:integral component of membrane); GO:0046872(molecular_function:metal ion binding)				ENOG410ZBEW(S:Function unknown); ENOG410XRQQ(S:Function unknown); ENOG410Y7RY(S:Function unknown)	ENOG410ZBEW(GRAM); ENOG410XRQQ(GRAM); ENOG410Y7RY(FCH domain only)	PF16016.6(VASt:VAD1 Analog of StAR-related lipid transfer domain)	sp|F4HVW5|VAD1_ARATH(Protein VASCULAR ASSOCIATED DEATH 1, chloroplastic OS=Arabidopsis thaliana OX=3702 GN=VAD1 PE=1 SV=1)	7197218
gene-PHATRDRAFT_44334	PHATRDRAFT_44334	predicted protein	1551	19	41	37	11	12	4	0.7	1.66	1.57	0.41	0.49	0.2	1.31	0.366667	0.5079	-0.977385	0.141752	0.282914	no	down	XP_002178463.1(predicted protein [Phaeodactylum tricornutum CCAP 1055/1])	GO:0016021(cellular_component:integral component of membrane); GO:0001522(biological_process:pseudouridine synthesis); GO:0003723(molecular_function:RNA binding); GO:0009982(molecular_function:pseudouridine synthase activity)				COG0564(S:Function unknown)	COG0564(Tubulin, gamma complex associated protein)	PF00849.23(PseudoU_synth_2:RNA pseudouridylate synthase)	sp|A3BN26|PUS6_ORYSJ(RNA pseudouridine synthase 6, chloroplastic OS=Oryza sativa subsp. japonica OX=39947 GN=Os07g0660400 PE=2 SV=1)	7197817
gene-PHATRDRAFT_11634	PHATRDRAFT_11634	predicted protein	597	120	250	183	110	16	45	16.66	38.96	30.25	15.09	2.53	8.87	28.6233	8.83	0.499101	-1.00259	0.0592069	0.150791	no	down	XP_002179307.1(predicted protein, partial [Phaeodactylum tricornutum CCAP 1055/1])	GO:0005525(molecular_function:GTP binding)	K03978	engB		ENOG410Y8TF(S:Function unknown); COG0218(S:Function unknown)	ENOG410Y8TF(50S ribosome-binding GTPase); COG0218(50S ribosome-binding GTPase)	PF01926.24(MMR_HSR1:50S ribosome-binding GTPase); PF02421.19(FeoB_N:Ferrous iron transport protein B); PF03193.17(RsgA_GTPase:RsgA GTPase); PF00009.28(GTP_EFTU:Elongation factor Tu GTP binding domain)	sp|C1AB49|ENGB_GEMAT(Probable GTP-binding protein EngB OS=Gemmatimonas aurantiaca (strain T-27 / DSM 14586 / JCM 11422 / NBRC 100505) OX=379066 GN=engB PE=3 SV=1)	7199969
gene-PHATRDRAFT_50174	PHATRDRAFT_50174	predicted protein	3786	22009	19024	22728	61667	13307.2	14912.3	1308.98	1239.74	1512.73	3445.29	629.47	947.96	1353.82	1674.24	1.95862	0.969835	0.0501523	0.133053	no	up	XP_002185078.1(predicted protein [Phaeodactylum tricornutum CCAP 1055/1])	GO:0008171(molecular_function:O-methyltransferase activity)				COG4122(G:Carbohydrate transport and metabolism); COG1054(S:Function unknown)	COG4122(Phosphoglycerate mutase); COG1054(UPF0176 protein)	PF01596.18(Methyltransf_3:O-methyltransferase); PF17773.2(UPF0176_N:UPF0176 acylphosphatase like domain); PF12368.9(Rhodanese_C:Rhodanase C-terminal); PF00581.21(Rhodanese:Rhodanese-like domain); PF13578.7(Methyltransf_24:Methyltransferase domain)	sp|Q7N5W3|Y1816_PHOLL(UPF0176 protein plu1816 OS=Photorhabdus luminescens subsp. laumondii (strain DSM 15139 / CIP 105565 / TT01) OX=243265 GN=plu1816 PE=3 SV=1)	7198950
gene-PHATRDRAFT_34642	PHATRDRAFT_34642	predicted protein	1023	6	18	16	15	18	17	0.37	1.23	1.15	0.93	1.26	1.45	0.916667	1.21333	2.53119	1.33982	0.0524502	0.137784	no	up	XP_002179344.1(predicted protein [Phaeodactylum tricornutum CCAP 1055/1])	GO:0000213(molecular_function:tRNA-intron endonuclease activity); GO:0000214(cellular_component:tRNA-intron endonuclease complex); GO:0000379(biological_process:tRNA-type intron splice site recognition and cleavage); GO:0006388(biological_process:tRNA splicing, via endonucleolytic cleavage and ligation)	K15326	TSEN54		ENOG4111KNC(S:Function unknown)	ENOG4111KNC(tRNA splicing endonuclease 54 homolog (S. cerevisiae))			7199922
gene-PHATR_46692	PHATR_46692	predicted protein	1723	0	0	0	0	0	0	0	0	0	0	0	0	0	0	1	0	1	1	no test	no test	XP_002185653.1(predicted protein [Phaeodactylum tricornutum CCAP 1055/1])	GO:0022857(molecular_function:transmembrane transporter activity); GO:0016021(cellular_component:integral component of membrane); GO:0001407(biological_process:glycerophosphodiester transport)	K08176	PHO84		ENOG410ZVN7(G:Carbohydrate transport and metabolism)	ENOG410ZVN7(phosphate transporter)	PF00083.25(Sugar_tr:Sugar (and other) transporter); PF07690.17(MFS_1:Major Facilitator Superfamily)	sp|Q8H6H0|PHT16_ORYSJ(Inorganic phosphate transporter 1-6 OS=Oryza sativa subsp. japonica OX=39947 GN=PHT1-6 PE=1 SV=1)	7204492
gene-PHATRDRAFT_45608	PHATRDRAFT_45608	predicted protein	1106	0	0	0	0	0	3	0	0	0	0	0	0.23	0	0.0766667	12.8003	3.67811	0.320607	1	no	up	XP_002179695.1(predicted protein [Phaeodactylum tricornutum CCAP 1055/1])	GO:0003723(molecular_function:RNA binding)						PF03942.16(DTW:DTW domain)		7200387
gene-PHATRDRAFT_42653	PHATRDRAFT_42653	predicted protein	2365	6998.63	10895.4	8207.83	16267.3	19286.6	15895.1	80.14	135.31	107.8	191.03	244.58	244.48	107.75	226.697	3.74378	1.9045	1.40E-05	0.000166063	yes	up	XP_002176636.1(predicted protein [Phaeodactylum tricornutum CCAP 1055/1])									7196316
gene-PHATRDRAFT_30620	PHATRDRAFT_30620	glucose transport protein	1939	2.14	0	4.06	0	12.88	4.57	0.06	0	0.13	0	0.41	0.18	0.0633333	0.196667	6.22891	2.63898	0.09842	0.219035	no	up	XP_002184522.1(glucose transport protein [Phaeodactylum tricornutum CCAP 1055/1])	GO:0022857(molecular_function:transmembrane transporter activity); GO:0016021(cellular_component:integral component of membrane); GO:0008643(biological_process:carbohydrate transport)	K07299	SLC2A1, GLUT1		COG0477(O:Posttranslational modification, protein turnover, chaperones)	COG0477(Peptidyl-prolyl cis-trans isomerase)	PF00083.25(Sugar_tr:Sugar (and other) transporter); PF07690.17(MFS_1:Major Facilitator Superfamily)	sp|P14672|GLUT4_HUMAN(Solute carrier family 2, facilitated glucose transporter member 4 OS=Homo sapiens OX=9606 GN=SLC2A4 PE=1 SV=1)	7198458
gene-PHATRDRAFT_43587	PHATRDRAFT_43587	predicted protein	2952	2	33	31	1	11	0	0.04	0.64	0.63	0.02	0.22	0	0.436667	0.08	0.43269	-1.20859	0.360958	0.537717	no	down	XP_002177710.1(predicted protein [Phaeodactylum tricornutum CCAP 1055/1])	GO:0016021(cellular_component:integral component of membrane); GO:0003727(molecular_function:single-stranded RNA binding); GO:0006417(biological_process:regulation of translation); GO:0005634(cellular_component:nucleus); GO:0006396(biological_process:RNA processing); GO:0006397(biological_process:mRNA processing)				COG0457(S:Function unknown)	COG0457(RAB3 GTPase activating protein subunit 2 (Non-catalytic))	PF13428.7(TPR_14:Tetratricopeptide repeat); PF14559.7(TPR_19:Tetratricopeptide repeat); PF07719.18(TPR_2:Tetratricopeptide repeat); PF13432.7(TPR_16:Tetratricopeptide repeat); PF00515.29(TPR_1:Tetratricopeptide repeat); PF12895.8(ANAPC3:Anaphase-promoting complex, cyclosome, subunit 3)		7197316
gene-PHATRDRAFT_45723	PHATRDRAFT_45723	predicted protein	1679	6	41	63	28	16	7	0.2	1.51	2.43	0.95	0.6	0.32	1.38	0.623333	0.856988	-0.222654	0.767122	0.861132	no	down	XP_002179961.1(predicted protein [Phaeodactylum tricornutum CCAP 1055/1])	GO:0005737(cellular_component:cytoplasm); GO:0031418(molecular_function:L-ascorbic acid binding); GO:0010265(biological_process:SCF complex assembly); GO:0016021(cellular_component:integral component of membrane); GO:0016705(molecular_function:oxidoreductase activity, acting on paired donors, with incorporation or reduction of molecular oxygen); GO:0008146(molecular_function:sulfotransferase acti…				COG3751(L:Replication, recombination and repair); ENOG410ZHZN(O:Posttranslational modification, protein turnover, chaperones)	COG3751(Retrotransposon protein); ENOG410ZHZN(Egl nine homolog)	PF13640.7(2OG-FeII_Oxy_3:2OG-Fe(II) oxygenase superfamily); PF13661.7(2OG-FeII_Oxy_4:2OG-Fe(II) oxygenase superfamily); PF13759.7(2OG-FeII_Oxy_5:Putative 2OG-Fe(II) oxygenase)	sp|Q86KR9|P4HA_DICDI(Prolyl 4-hydroxylase subunit alpha OS=Dictyostelium discoideum OX=44689 GN=phyA PE=1 SV=1)	7200876
gene-PHATRDRAFT_42957	PHATRDRAFT_42957	predicted protein	2089	148	467	339	256	155	131	3.87	13.3	10.15	6.74	4.51	4.64	9.10667	5.29667	1.05759	0.0807866	0.828007	0.899979	no	up	XP_002177333.1(predicted protein [Phaeodactylum tricornutum CCAP 1055/1])									7196200
gene-PHATRDRAFT_22629	PHATRDRAFT_22629	predicted protein	4290	208	747	609	392	327	174	1.2	4.02	3.83	1.82	1.66	1.07	3.01667	1.51667	1.09329	0.128678	0.763881	0.859932	no	up	XP_002183120.1(predicted protein, partial [Phaeodactylum tricornutum CCAP 1055/1])	GO:0042626(molecular_function:ATPase activity, coupled to transmembrane movement of substances); GO:0016021(cellular_component:integral component of membrane); GO:0016887(molecular_function:ATPase activity); GO:0005886(cellular_component:plasma membrane); GO:0055085(biological_process:transmembrane transport); GO:0005524(molecular_function:ATP binding)				COG0842(V:Defense mechanisms); COG1131(V:Defense mechanisms)	COG0842((ABC) transporter); COG1131((ABC) transporter)	PF01061.25(ABC2_membrane:ABC-2 type transporter); PF00005.28(ABC_tran:ABC transporter); PF19055.1(ABC2_membrane_7:ABC-2 type transporter); PF08370.12(PDR_assoc:Plant PDR ABC transporter associated)	sp|Q7PC88|AB31G_ARATH(ABC transporter G family member 31 OS=Arabidopsis thaliana OX=3702 GN=ABCG31 PE=1 SV=1)	7194859
gene-PHATR_46711	PHATR_46711	predicted protein	1980	1	11	11	8	2	0	0.03	0.33	0.35	0.22	0.06	0	0.236667	0.0933333	0.702031	-0.510393	0.704821	0.820431	no	down	XP_002185669.1(predicted protein [Phaeodactylum tricornutum CCAP 1055/1])									7204621
gene-PHATRDRAFT_45472	PHATRDRAFT_45472	predicted protein	800	2607	2067	1979	1543	729	619	228.08	200.29	202.55	134.56	71.95	75.26	210.307	93.9233	0.656551	-0.607021	0.185376	0.33918	no	down	XP_002179614.1(predicted protein [Phaeodactylum tricornutum CCAP 1055/1])	GO:0072546(cellular_component:ER membrane protein complex); GO:0008270(molecular_function:zinc ion binding)				ENOG410ZRN4(S:Function unknown)	ENOG410ZRN4(Zinc finger, C3HC4 type (RING finger))	PF13639.7(zf-RING_2:Ring finger domain); PF12906.8(RINGv:RING-variant domain)	sp|Q2HIJ8|RHB1A_ARATH(Probable E3 ubiquitin-protein ligase RHB1A OS=Arabidopsis thaliana OX=3702 GN=RHB1A PE=2 SV=1)	7200700
gene-PHATRDRAFT_46012	PHATRDRAFT_46012	predicted protein	6761	3	26	19	16	48	15	0.02	0.21	0.16	0.12	0.39	0.15	0.13	0.22	3.707	1.89025	0.0221464	0.072277	no	up	XP_002180151.1(predicted protein [Phaeodactylum tricornutum CCAP 1055/1])	GO:0032040(cellular_component:small-subunit processome); GO:0034455(cellular_component:t-UTP complex); GO:0030686(cellular_component:90S preribosome); GO:0000462(biological_process:maturation of SSU-rRNA from tricistronic rRNA transcript (SSU-rRNA, 5.8S rRNA, LSU-rRNA)); GO:0045943(biological_process:positive regulation of transcription from RNA polymerase I promoter); GO:0030515(molecular_functi…	K14550	UTP10, HEATR1	map03008(Ribosome biogenesis in eukaryotes)	ENOG410ZYUY(S:Function unknown); ENOG410XNQQ(J:Translation, ribosomal structure and biogenesis)	ENOG410ZYUY(BP28CT (NUC211) domain); ENOG410XNQQ(U3 small nucleolar RNA-associated protein 10)	PF12397.9(U3snoRNP10:U3 small nucleolar RNA-associated protein 10); PF08146.13(BP28CT:BP28CT (NUC211) domain)	sp|Q9C8Z4|HEAT1_ARATH(Uncharacterized protein At3g06530 OS=Arabidopsis thaliana OX=3702 GN=At3g06530 PE=1 SV=3)	7201070
gene-PHATRDRAFT_45423	PHATRDRAFT_45423	predicted protein	1665	168	166	146	176	84	87	5.7	6.16	5.7	6.01	3.18	4.02	5.85333	4.40333	1.15399	0.206627	0.643259	0.774494	no	up	XP_002179794.1(predicted protein [Phaeodactylum tricornutum CCAP 1055/1])	GO:0016021(cellular_component:integral component of membrane)								7200539
gene-PHATRDRAFT_50142	PHATRDRAFT_50142	predicted protein	669	229	525.4	382.71	243	102	61	4.26	12.23	9.35	4.59	2.64	1.48	8.61333	2.90333	0.587853	-0.766473	0.0513999	0.135455	no	down	XP_002184980.1(predicted protein, partial [Phaeodactylum tricornutum CCAP 1055/1])	GO:0035494(biological_process:SNARE complex disassembly); GO:0016887(molecular_function:ATPase activity); GO:0005524(molecular_function:ATP binding)								7198937
gene-PHATRDRAFT_54536	PHATRDRAFT_54536	predicted protein	2884	505	2028	1364	263	79	59	9.21	40.23	28.42	4.84	1.6	1.45	25.9533	2.63	0.172325	-2.53679	4.57E-08	1.23E-06	yes	down	XP_002180669.1(predicted protein [Phaeodactylum tricornutum CCAP 1055/1])	GO:0016787(molecular_function:hydrolase activity); GO:0004348(molecular_function:glucosylceramidase activity); GO:0016021(cellular_component:integral component of membrane); GO:0008173(molecular_function:RNA methyltransferase activity); GO:0003723(molecular_function:RNA binding); GO:0006665(biological_process:sphingolipid metabolic process); GO:0006396(biological_process:RNA processing)	K01201	GBA, srfJ	map00600(Sphingolipid metabolism); map00511(Other glycan degradation)	COG5520(G:Carbohydrate transport and metabolism)	COG5520(glucosylceramidase activity)	PF02055.17(Glyco_hydro_30:Glycosyl hydrolase family 30 TIM-barrel domain); PF17189.5(Glyco_hydro_30C:Glycosyl hydrolase family 30 beta sandwich domain)	sp|G5ECR8|GLCM3_CAEEL(Putative glucosylceramidase 3 OS=Caenorhabditis elegans OX=6239 GN=gba-3 PE=3 SV=1)	7201272
gene-PHATRDRAFT_36449	PHATRDRAFT_36449	predicted protein	540	0	0	0	0	0	0	0	0	0	0	0	0	0	0	1	0	1	1	no test	no test	XP_002181015.1(predicted protein [Phaeodactylum tricornutum CCAP 1055/1])	GO:0016021(cellular_component:integral component of membrane)				ENOG410ZQUH(S:Function unknown)	ENOG410ZQUH(-)	PF18143.2(HAD_SAK_2:HAD domain in Swiss Army Knife RNA repair proteins)		7201820
gene-PHATRDRAFT_50269	PHATRDRAFT_50269	predicted protein	1256	9	43	23	10	8	2	0.43	2.25	1.27	0.48	0.43	0.13	1.31667	0.346667	0.493142	-1.01992	0.201946	0.360957	no	down	XP_002185217.1(predicted protein [Phaeodactylum tricornutum CCAP 1055/1])									7199033
gene-PHATRDRAFT_47061	PHATRDRAFT_47061	predicted protein	1370	23	46	45	19	4	0	0.99	2.16	2.23	0.82	0.19	0	1.79333	0.336667	0.290926	-1.78128	0.0383231	0.109589	no	down	XP_002181349.1(predicted protein [Phaeodactylum tricornutum CCAP 1055/1])									7202134
gene-PHATR_46854	PHATR_46854	predicted protein	1612	156	378	190	147	37	54	5.5	14.57	7.7	5.22	1.46	2.59	9.25667	3.09	0.540027	-0.888895	0.0541154	0.141181	no	down	XP_002185920.1(predicted protein [Phaeodactylum tricornutum CCAP 1055/1])									7204704
gene-PHATRDRAFT_49630	PHATRDRAFT_49630	predicted protein	867	180	189	195	215	53	72	12.6	14.59	15.88	15.05	4.17	7.02	14.3567	8.74667	0.900253	-0.151597	0.748531	0.85013	no	down	XP_002184429.1(predicted protein [Phaeodactylum tricornutum CCAP 1055/1])	GO:0005794(cellular_component:Golgi apparatus); GO:0007030(biological_process:Golgi organization); GO:0006888(biological_process:ER to Golgi vesicle-mediated transport); GO:0005783(cellular_component:endoplasmic reticulum); GO:0005793(cellular_component:endoplasmic reticulum-Golgi intermediate compartment); GO:0030134(cellular_component:ER to Golgi transport vesicle); GO:0019773(cellular_componen…	K20347	TMED2, EMP24		ENOG410XQCK(U:Intracellular trafficking, secretion, and vesicular transport)	ENOG410XQCK(transmembrane emp24 domain trafficking protein 2)	PF01105.25(EMP24_GP25L:emp24/gp25L/p24 family/GOLD)		7198269
gene-PHATRDRAFT_36161	PHATRDRAFT_36161	predicted protein	501	0	0	0	0	3	2	0	0	0	0	0.66	0.56	0	0.406667	19.8825	4.31343	0.11101	1	no	up	XP_002180489.1(predicted protein [Phaeodactylum tricornutum CCAP 1055/1])	GO:0046872(molecular_function:metal ion binding)	K17867	DPH4, DNAJC24		COG0484(A:RNA processing and modification); COG2214(A:RNA processing and modification)	COG0484(PRP18 pre-mRNA processing factor 18 homolog); COG2214(PRP18 pre-mRNA processing factor 18 homolog)	PF00226.32(DnaJ:DnaJ domain); PF05207.14(zf-CSL:CSL zinc finger)	sp|G3H0N9|DNJB9_CRIGR(DnaJ homolog subfamily B member 9 OS=Cricetulus griseus OX=10029 GN=DNAJB9 PE=1 SV=1)	7201198
gene-PHATRDRAFT_8821	PHATRDRAFT_8821	predicted protein	1437	485	1102	806	567	177	214	19.64	48.81	37.57	23.07	8	11.81	35.34	14.2933	0.66782	-0.582469	0.109699	0.236294	no	down	XP_002177438.1(predicted protein, partial [Phaeodactylum tricornutum CCAP 1055/1])	GO:0042626(molecular_function:ATPase activity, coupled to transmembrane movement of substances); GO:0016021(cellular_component:integral component of membrane); GO:0016887(molecular_function:ATPase activity); GO:0005524(molecular_function:ATP binding); GO:0055085(biological_process:transmembrane transport)	K05657	ABCB10	map02010(ABC transporters)	COG1132(S:Function unknown)	COG1132(Gram-negative pili assembly)	PF00005.28(ABC_tran:ABC transporter); PF00664.24(ABC_membrane:ABC transporter transmembrane region); PF13304.7(AAA_21:AAA domain, putative AbiEii toxin, Type IV TA system); PF06414.13(Zeta_toxin:Zeta toxin)	sp|Q9JI39|ABCBA_MOUSE(ATP-binding cassette sub-family B member 10, mitochondrial OS=Mus musculus OX=10090 GN=Abcb10 PE=1 SV=1)	7196732
gene-PHATRDRAFT_1241	PHATRDRAFT_1241	predicted protein	1560	0.18	0	2.4	10.69	10.15	17.03	0.01	0	0.1	0.39	0.42	0.85	0.0366667	0.553333	38.3154	5.25985	0.000113183	0.00102033	yes	up	XP_002184774.1(predicted protein, partial [Phaeodactylum tricornutum CCAP 1055/1])	GO:0006265(biological_process:DNA topological change); GO:0003917(molecular_function:DNA topoisomerase type I activity); GO:0009536(cellular_component:plastid); GO:0005634(cellular_component:nucleus); GO:0003677(molecular_function:DNA binding)	K03168	topA		COG0550(S:Function unknown); COG1754(L:Replication, recombination and repair)	COG0550(-); COG1754(Releases the supercoiling and torsional tension of DNA, which is introduced during the DNA replication and transcription, by transiently cleaving and rejoining one strand of the DNA duplex. Introduces a single-strand break via transesterification at a target site in duplex DNA. The scissile phosphodiester is attacked by the catalytic tyrosine of the enzyme, resulting in the fo…	PF01131.21(Topoisom_bac:DNA topoisomerase); PF01751.23(Toprim:Toprim domain)	sp|P73810|TOP1_SYNY3(DNA topoisomerase 1 OS=Synechocystis sp. (strain PCC 6803 / Kazusa) OX=1111708 GN=topA PE=3 SV=1)	7198620
gene-PHATRDRAFT_20885	PHATRDRAFT_20885	predicted protein	2826	2418	3848	3576	913	527	839	45.08	78.05	76.2	17.17	10.93	21.13	66.4433	16.41	0.428132	-1.22387	0.00265412	0.0138884	yes	down	XP_002181057.1(predicted protein [Phaeodactylum tricornutum CCAP 1055/1])	GO:0016021(cellular_component:integral component of membrane); GO:0004364(molecular_function:glutathione transferase activity)	K07393	ECM4, yqjG		COG0435(S:Function unknown)	COG0435(Gcn5-related n-acetyltransferase)	PF13409.7(GST_N_2:Glutathione S-transferase, N-terminal domain); PF13410.7(GST_C_2:Glutathione S-transferase, C-terminal domain); PF00043.26(GST_C:Glutathione S-transferase, C-terminal domain)	sp|P42620|YQJG_ECOLI(Glutathionyl-hydroquinone reductase YqjG OS=Escherichia coli (strain K12) OX=83333 GN=yqjG PE=1 SV=1)	7201844
gene-PHATR_43960	PHATR_43960	predicted protein	2034	294	691	504	768	1650	507	7.92	20.29	15.55	20.83	49.49	18.5	14.5867	29.6067	3.96309	1.98663	0.000393352	0.00294286	yes	up	XP_002186081.1(predicted protein [Phaeodactylum tricornutum CCAP 1055/1])	GO:0006281(biological_process:DNA repair); GO:0016021(cellular_component:integral component of membrane); GO:0005675(cellular_component:holo TFIIH complex); GO:0070816(biological_process:phosphorylation of RNA polymerase II C-terminal domain); GO:0006289(biological_process:nucleotide-excision repair); GO:0006360(biological_process:transcription from RNA polymerase I promoter); GO:0000439(cellular…	K03141	TFIIH1, GTF2H1, TFB1	map03022(Basal transcription factors); map03420(Nucleotide excision repair)	ENOG410XRI6(K:Transcription); ENOG410ZVN2(K:Transcription)	ENOG410XRI6(Transcription factor); ENOG410ZVN2(BSD domain)	PF03909.18(BSD:BSD domain); PF08567.12(PH_TFIIH:TFIIH p62 subunit, N-terminal domain)	sp|Q55FP1|TF2H1_DICDI(General transcription factor IIH subunit 1 OS=Dictyostelium discoideum OX=44689 GN=gtf2h1 PE=3 SV=1)	7204182
gene-PHATRDRAFT_1874	PHATRDRAFT_1874	predicted protein	1473	6977	3646	3373	3039	619	880	101.93	57.89	56.25	44.82	10.05	17.34	72.0233	24.07	0.417759	-1.25926	0.0400302	0.113051	no	down	XP_002178843.1(predicted protein, partial [Phaeodactylum tricornutum CCAP 1055/1])	GO:0005852(cellular_component:eukaryotic translation initiation factor 3 complex); GO:0016282(cellular_component:eukaryotic 43S preinitiation complex); GO:0016021(cellular_component:integral component of membrane); GO:0033290(cellular_component:eukaryotic 48S preinitiation complex); GO:0001732(biological_process:formation of cytoplasmic translation initiation complex); GO:0006413(biological_proce…	K15029	EIF3L		ENOG410XPJT(J:Translation, ribosomal structure and biogenesis)	ENOG410XPJT(Component of the eukaryotic translation initiation factor 3 (eIF-3) complex, which is involved in protein synthesis and, together with other initiation factors, stimulates binding of mRNA and methionyl-tRNAi to the 40S ribosome (By similarity))	PF10255.10(Paf67:RNA polymerase I-associated factor PAF67)	sp|A7SDW5|EIF3L_NEMVE(Eukaryotic translation initiation factor 3 subunit L OS=Nematostella vectensis OX=45351 GN=v1g169424 PE=3 SV=1)	7199484
gene-PHATRDRAFT_45193	PHATRDRAFT_45193	predicted protein	455	175	64	124	854	266	158	41.06	17.26	35.73	195.03	72.6	54.71	31.35	107.447	4.51793	2.17566	0.000620125	0.0043134	yes	up	XP_002179216.1(predicted protein [Phaeodactylum tricornutum CCAP 1055/1])									7200229
gene-PHATRDRAFT_46458	PHATRDRAFT_46458	predicted protein	2775	46	435	196	81	67	23	0.87	9	4.26	1.55	1.42	0.59	4.71	1.18667	0.500439	-0.998735	0.118025	0.248696	no	down	XP_002181001.1(predicted protein [Phaeodactylum tricornutum CCAP 1055/1])	GO:0008446(molecular_function:GDP-mannose 4,6-dehydratase activity); GO:0019673(biological_process:GDP-mannose metabolic process); GO:0050662(molecular_function:coenzyme binding); GO:0016021(cellular_component:integral component of membrane); GO:0042351(biological_process:'de novo' GDP-L-fucose biosynthetic process); GO:0005737(cellular_component:cytoplasm); GO:0003824(molecular_function:catalyti…								7201806
gene-PHATRDRAFT_47846	PHATRDRAFT_47846	predicted protein	2313	447	640	782	5705	3778	6575	9.89	15.43	19.81	127.32	93.05	196.85	15.0433	139.073	16.4055	4.03611	9.80E-19	2.70E-16	yes	up	XP_002182349.1(predicted protein [Phaeodactylum tricornutum CCAP 1055/1])	GO:0016021(cellular_component:integral component of membrane)				COG2966(S:Function unknown); COG3610(S:Function unknown)	COG2966(Membrane); COG3610(Membrane)	PF06738.13(ThrE:Putative threonine/serine exporter); PF12821.8(ThrE_2:Threonine/Serine exporter, ThrE)	sp|Q5AH11|PRM10_CANAL(Pheromone-regulated membrane protein 10 OS=Candida albicans (strain SC5314 / ATCC MYA-2876) OX=237561 GN=PRM10 PE=3 SV=1)	7202980
gene-PHATRDRAFT_34630	PHATRDRAFT_34630	predicted protein	639	89.11	71.74	131.46	132.97	43.43	58.79	11.03	9.93	19.28	16.31	6.11	10.27	13.4133	10.8967	1.26448	0.338546	0.498489	0.66288	no	up	XP_002179339.1(predicted protein [Phaeodactylum tricornutum CCAP 1055/1])									7200057
gene-PHATRDRAFT_bd1164	PHATRDRAFT_bd1164	predicted protein	3588	0	9.54	2.48	8	0	2	0	0.15	0.04	0.12	0	0.04	0.0633333	0.0533333	1.43887	0.524933	0.759029	0.856271	no	up	XP_002176179.1(predicted protein [Phaeodactylum tricornutum CCAP 1055/1])	GO:0015074(biological_process:DNA integration); GO:0016021(cellular_component:integral component of membrane); GO:0003676(molecular_function:nucleic acid binding)								7205164
gene-PHATRDRAFT_36443	PHATRDRAFT_36443	predicted protein	744	0	0	0	0	0	0	0	0	0	0	0	0	0	0	1	0	1	1	no test	no test	XP_002180833.1(predicted protein [Phaeodactylum tricornutum CCAP 1055/1])									7201818
gene-PHATRDRAFT_23920	PHATRDRAFT_23920	predicted protein	1673	136	300	281	172	31	35	4.59	11.06	10.9	5.84	1.17	1.61	8.85	2.87333	0.506166	-0.982319	0.0508432	0.134416	no	down	XP_002185231.1(predicted protein [Phaeodactylum tricornutum CCAP 1055/1])	GO:0005737(cellular_component:cytoplasm); GO:0006427(biological_process:histidyl-tRNA aminoacylation); GO:0004821(molecular_function:histidine-tRNA ligase activity); GO:0005524(molecular_function:ATP binding)	K01892	HARS, hisS	map00970(Aminoacyl-tRNA biosynthesis)	COG0124(J:Translation, ribosomal structure and biogenesis)	COG0124(Histidyl-trna synthetase)	PF13393.7(tRNA-synt_His:Histidyl-tRNA synthetase); PF03129.21(HGTP_anticodon:Anticodon binding domain); PF00587.26(tRNA-synt_2b:tRNA synthetase class II core domain (G, H, P, S and T))	sp|O82413|SYHM_ARATH(Histidine--tRNA ligase, chloroplastic/mitochondrial OS=Arabidopsis thaliana OX=3702 GN=At3g46100 PE=2 SV=1)	7199126
gene-PHATRDRAFT_37212	PHATRDRAFT_37212	predicted protein	966	61.75	107.96	45.3	32.72	0	0	4.15	7.99	3.54	2.2	0	0	5.22667	0.733333	0.171847	-2.54081	0.202443	0.361448	no	down	XP_002181373.1(predicted protein [Phaeodactylum tricornutum CCAP 1055/1])	GO:0005634(cellular_component:nucleus)	K23802	THP3, LENG8		ENOG410YVEM(U:Intracellular trafficking, secretion, and vesicular transport)	ENOG410YVEM(translocation protein)	PF03399.17(SAC3_GANP:SAC3/GANP family)	sp|Q1MTP1|THP3_SCHPO(THP3 homolog C2A9.11c OS=Schizosaccharomyces pombe (strain 972 / ATCC 24843) OX=284812 GN=SPBC2A9.11c PE=3 SV=1)	7202174
gene-PHATRDRAFT_55150	PHATRDRAFT_55150	homeodomain transcription factor	1727	1103.72	2077.85	2638.02	3217.2	5643.55	2910.88	25.65	54.61	71.96	85.05	138.52	93.45	50.74	105.673	4.08066	2.0288	5.02E-05	0.000502339	yes	up	XP_002184972.1(homeodomain transcription factor [Phaeodactylum tricornutum CCAP 1055/1])	GO:0006355(biological_process:regulation of transcription, DNA-templated); GO:0005634(cellular_component:nucleus); GO:0043565(molecular_function:sequence-specific DNA binding); GO:0003677(molecular_function:DNA binding)				ENOG410ZKNF(K:Transcription); ENOG410XPMQ(K:Transcription)	ENOG410ZKNF(HOX); ENOG410XPMQ(homeobox)	PF05920.12(Homeobox_KN:Homeobox KN domain); PF00046.30(Homeodomain:Homeodomain)	sp|Q0J6N4|KNOSD_ORYSJ(Homeobox protein knotted-1-like 13 OS=Oryza sativa subsp. japonica OX=39947 GN=OSH45 PE=2 SV=2)	7198835
gene-PHATRDRAFT_48952	PHATRDRAFT_48952	predicted protein	2867	214	822	613	245	85	144	3.93	16.41	12.86	4.54	1.73	3.57	11.0667	3.28	0.536805	-0.89753	0.0444745	0.12175	no	down	XP_002183682.1(predicted protein [Phaeodactylum tricornutum CCAP 1055/1])	GO:0006281(biological_process:DNA repair); GO:0016021(cellular_component:integral component of membrane); GO:0016301(molecular_function:kinase activity); GO:0016765(molecular_function:transferase activity, transferring alkyl or aryl (other than methyl) groups); GO:0003913(molecular_function:DNA photolyase activity); GO:0008168(molecular_function:methyltransferase activity); GO:0032259(biological_…	K01008	selD, SEPHS	map00450(Selenocompound metabolism)	COG0709(S:Function unknown)	COG0709(acetyltransferase)	PF07992.15(Pyr_redox_2:Pyridine nucleotide-disulphide oxidoreductase); PF02769.23(AIRS_C:AIR synthase related protein, C-terminal domain); PF00586.25(AIRS:AIR synthase related protein, N-terminal domain); PF00070.28(Pyr_redox:Pyridine nucleotide-disulphide oxidoreductase)	sp|C4ZDB0|SELD_AGARV(Selenide, water dikinase OS=Agathobacter rectalis (strain ATCC 33656 / DSM 3377 / JCM 17463 / KCTC 5835 / VPI 0990) OX=515619 GN=selD PE=3 SV=1)	7195369
gene-PHATRDRAFT_43635	PHATRDRAFT_43635	predicted protein	425	14	19	20	14	1	3	3.83	6.03	6.8	3.71	0.32	1.23	5.55333	1.75333	0.497518	-1.00718	0.255403	0.42481	no	down	XP_002178062.1(predicted protein [Phaeodactylum tricornutum CCAP 1055/1])		K13120	FAM32A						7197499
gene-PHATRDRAFT_40148	PHATRDRAFT_40148	predicted protein	570	154	131	81	65	22	28	23.19	22.21	14.58	9.65	3.79	6.02	19.9933	6.48667	0.465243	-1.10395	0.0548278	0.142427	no	down	XP_002184216.1(predicted protein [Phaeodactylum tricornutum CCAP 1055/1])									7195926
gene-PHATRDRAFT_47950	PHATRDRAFT_47950	predicted protein	1114	810	876	698	347	77	127	40.75	48.54	40.59	17.63	4.35	8.66	43.2933	10.2133	0.34206	-1.54768	0.00142414	0.00846112	yes	down	XP_002182247.1(predicted protein [Phaeodactylum tricornutum CCAP 1055/1])	GO:0016021(cellular_component:integral component of membrane)								7203135
gene-PHATRDRAFT_48423	PTD12	precursor of desaturase omega-6 desaturase	1628	8	15	8	1	3	1	0.28	0.57	0.32	0.04	0.12	0.05	0.39	0.07	0.305654	-1.71003	0.140734	0.281623	no	down	XP_002182832.1(precursor of desaturase omega-6 desaturase [Phaeodactylum tricornutum CCAP 1055/1])	GO:0016021(cellular_component:integral component of membrane); GO:0006629(biological_process:lipid metabolic process); GO:0005739(cellular_component:mitochondrion); GO:0016491(molecular_function:oxidoreductase activity)				COG3239(C:Energy production and conversion)	COG3239(phosphoenolpyruvate carboxylase activity)	PF00487.25(FA_desaturase:Fatty acid desaturase)	sp|P46313|FAD6E_ARATH(Delta(12)-fatty-acid desaturase OS=Arabidopsis thaliana OX=3702 GN=FAD2 PE=1 SV=1)	7203605
gene-PHATRDRAFT_21430	PHATRDRAFT_21430	predicted protein	1736	95	290	252	130	37	25	3.07	10.24	9.36	4.23	1.33	1.1	7.55667	2.22	0.488322	-1.0341	0.033904	0.0995473	no	down	XP_002181442.1(predicted protein [Phaeodactylum tricornutum CCAP 1055/1])	GO:0005737(cellular_component:cytoplasm); GO:0005832(cellular_component:chaperonin-containing T-complex); GO:0006457(biological_process:protein folding); GO:0051082(molecular_function:unfolded protein binding); GO:0005524(molecular_function:ATP binding)	K09497	CCT5		COG0459(S:Function unknown)	COG0459(-)	PF00118.25(Cpn60_TCP1:TCP-1/cpn60 chaperonin family)	sp|O04450|TCPE_ARATH(T-complex protein 1 subunit epsilon OS=Arabidopsis thaliana OX=3702 GN=CCT5 PE=1 SV=1)	7202186
gene-PHATRDRAFT_39335	PHATRDRAFT_39335	predicted protein	615	94.08	149.84	137.72	48.45	24.94	16.37	12.42	22.16	21.59	6.32	3.75	3.06	18.7233	4.37667	0.388012	-1.36583	0.00160546	0.00934041	yes	down	XP_002183446.1(predicted protein [Phaeodactylum tricornutum CCAP 1055/1])	GO:0003700(molecular_function:transcription factor activity, sequence-specific DNA binding)				COG5224(K:Transcription)	COG5224(Nuclear transcription factor Y)	PF02045.16(CBFB_NFYA:CCAAT-binding transcription factor (CBF-B/NF-YA) subunit B)	sp|P24488|HAP2_SCHPO(Transcriptional activator hap2 OS=Schizosaccharomyces pombe (strain 972 / ATCC 24843) OX=284812 GN=hap2 PE=3 SV=1)	7195056
gene-PHATRDRAFT_48085	PHATRDRAFT_48085	predicted protein	1236	16136.8	11205.5	11437.4	26263	32422	23486	139	107.82	118.47	228.64	309.89	272.13	121.763	270.22	3.61339	1.85335	0.000602342	0.00420577	yes	up	XP_002182624.1(predicted protein [Phaeodactylum tricornutum CCAP 1055/1])	GO:0016021(cellular_component:integral component of membrane)								7203433
gene-PHATRDRAFT_46595	PHATRDRAFT_46595	predicted protein	1776	13	36	27	12	44	27	0.41	1.24	0.98	0.38	1.54	1.15	0.876667	1.02333	2.39851	1.26214	0.0861867	0.199195	no	up	XP_002181085.1(predicted protein [Phaeodactylum tricornutum CCAP 1055/1])	GO:0005783(cellular_component:endoplasmic reticulum); GO:0016021(cellular_component:integral component of membrane); GO:0005634(cellular_component:nucleus); GO:0005739(cellular_component:mitochondrion); GO:0016410(molecular_function:N-acyltransferase activity); GO:0003677(molecular_function:DNA binding); GO:0050291(molecular_function:sphingosine N-acyltransferase activity); GO:0046513(biological_…	K23727	CERS5_6, LASS5_6	map00600(Sphingolipid metabolism)	COG5058(B:Chromatin structure and dynamics)	COG5058(Paired AMPhipathic helix protein)	PF03798.17(TRAM_LAG1_CLN8:TLC domain)	sp|Q3ZBF8|CERS2_BOVIN(Ceramide synthase 2 OS=Bos taurus OX=9913 GN=CERS2 PE=2 SV=1)	7201868
gene-PHATRDRAFT_44864	PHATRDRAFT_44864	predicted protein	3024	4262	5362	5360	13984	6543	7299	73.79	100.96	106.02	244.31	125.92	170.58	93.59	180.27	3.09298	1.629	3.16E-06	4.69E-05	yes	up	XP_002178783.1(predicted protein [Phaeodactylum tricornutum CCAP 1055/1])	GO:0016021(cellular_component:integral component of membrane)				ENOG410XNS0(S:Function unknown)	ENOG410XNS0(-)	PF14234.7(DUF4336:Domain of unknown function (DUF4336))		7199574
gene-PHATRDRAFT_47674	ISIP3	iron starvation induced protein	1372	17953	15617	16159	382	134	30	777.15	740.48	805.92	16.8	6.46	1.75	774.517	8.33667	0.0147212	-6.08596	1.29E-22	7.32E-20	yes	down	XP_002182075.1(iron starvation induced protein [Phaeodactylum tricornutum CCAP 1055/1])	GO:0016539(biological_process:intein-mediated protein splicing); GO:0016540(biological_process:protein autoprocessing); GO:0016021(cellular_component:integral component of membrane)						PF03713.14(DUF305:Domain of unknown function (DUF305))		7202689
gene-PHATRDRAFT_40930	PHATRDRAFT_40930	predicted protein	945	6	15	44	46	44	21	0.31	0.94	2.94	2.56	2.67	1.62	1.39667	2.28333	3.27905	1.71328	0.0140867	0.0509169	no	up	XP_002184940.1(predicted protein [Phaeodactylum tricornutum CCAP 1055/1])	GO:0005743(cellular_component:mitochondrial inner membrane); GO:0018063(biological_process:cytochrome c-heme linkage); GO:0046872(molecular_function:metal ion binding); GO:0005739(cellular_component:mitochondrion); GO:0004408(molecular_function:holocytochrome-c synthase activity)	K01764	HCCS	map00860(Porphyrin and chlorophyll metabolism)	ENOG410YAUW(O:Posttranslational modification, protein turnover, chaperones)	ENOG410YAUW(heme lyase)	PF01265.18(Cyto_heme_lyase:Cytochrome c/c1 heme lyase)	sp|Q5F339|CCHL_CHICK(Cytochrome c-type heme lyase OS=Gallus gallus OX=9031 GN=HCCS PE=2 SV=1)	7198809
gene-PHATRDRAFT_37127	PHATRDRAFT_37127	predicted protein	1209	2	3	9	2	0	0	0.1	0.16	0.52	0.1	0	0	0.26	0.0333333	0.219255	-2.18932	0.253026	1	no	down	XP_002181330.1(predicted protein [Phaeodactylum tricornutum CCAP 1055/1])	GO:0016021(cellular_component:integral component of membrane); GO:0008408(molecular_function:3'-5' exonuclease activity); GO:0003676(molecular_function:nucleic acid binding)				ENOG410ZMAK(S:Function unknown); ENOG410Y3K5(S:Function unknown)	ENOG410ZMAK(Pfam:DUF821); ENOG410Y3K5(long-chain-alcohol O-fatty-acyltransferase)	PF13813.7(MBOAT_2:Membrane bound O-acyl transferase family); PF03062.20(MBOAT:MBOAT, membrane-bound O-acyltransferase family)	sp|Q4PT07|WAXS9_ARATH(Probable long-chain-alcohol O-fatty-acyltransferase 9 OS=Arabidopsis thaliana OX=3702 GN=At1g34500 PE=2 SV=1)	7202115
gene-PHATRDRAFT_49858	PHATRDRAFT_49858	predicted protein	1109	0	0	0	1	0	0	0	0	0	0.06	0	0	0	0.02	3.36471	1.75048	0.66743	1	no	up	XP_002184648.1(predicted protein [Phaeodactylum tricornutum CCAP 1055/1])	GO:0016021(cellular_component:integral component of membrane)						PF13424.7(TPR_12:Tetratricopeptide repeat)		7198581
gene-PHATRDRAFT_47294	PHATRDRAFT_47294	predicted protein	2485	85	283	277	129	98	125	1.83	6.62	6.81	2.8	2.34	3.63	5.08667	2.92333	1.10799	0.147951	0.753078	0.852754	no	up	XP_002181510.1(predicted protein [Phaeodactylum tricornutum CCAP 1055/1])					COG0457(S:Function unknown)	COG0457(repeat-containing protein)	PF13424.7(TPR_12:Tetratricopeptide repeat); PF00515.29(TPR_1:Tetratricopeptide repeat); PF13374.7(TPR_10:Tetratricopeptide repeat); PF13176.7(TPR_7:Tetratricopeptide repeat); PF07719.18(TPR_2:Tetratricopeptide repeat)		7202376
gene-PHATR_46906	PHATR_46906	predicted protein	1252	30	69	52	22	8	13	1.44	3.63	2.88	1.06	0.43	0.85	2.65	0.78	0.504163	-0.988039	0.0720897	0.174801	no	down	XP_002185783.1(predicted protein [Phaeodactylum tricornutum CCAP 1055/1])	GO:0005643(cellular_component:nuclear pore); GO:0051028(biological_process:mRNA transport); GO:0003676(molecular_function:nucleic acid binding)	K14313	NUP35, NUP53	map03013(RNA transport)			PF05172.14(Nup35_RRM:Nup53/35/40-type RNA recognition motif); PF14605.7(Nup35_RRM_2:Nup53/35/40-type RNA recognition motif)	sp|Q6P6X9|NUP35_DANRE(Nucleoporin NUP35 OS=Danio rerio OX=7955 GN=nup35 PE=1 SV=1)	7204447
gene-PHATRDRAFT_45215	PHATRDRAFT_45215	predicted protein	1122	42	144	153	64	30	14	1.46	6.4	6.77	2.34	1.17	0.66	4.87667	1.39	0.552513	-0.855918	0.103629	0.227087	no	down	XP_002179229.1(predicted protein [Phaeodactylum tricornutum CCAP 1055/1])					ENOG4111US0(S:Function unknown)	ENOG4111US0(Domain of unknown function (DUF1995))	PF09353.11(DUF1995:Domain of unknown function (DUF1995))		7200242
gene-PHATRDRAFT_34710	PHATRDRAFT_34710	predicted protein	690	48	82	101	533	273	179	5.25	9.99	13.03	57.91	33.86	27.47	9.42333	39.7467	7.1941	2.84681	4.08E-14	5.23E-12	yes	up	XP_002179154.1(predicted protein [Phaeodactylum tricornutum CCAP 1055/1])	GO:0005737(cellular_component:cytoplasm); GO:0051017(biological_process:actin filament bundle assembly); GO:0051015(molecular_function:actin filament binding)				COG0666(S:Function unknown); ENOG410YENV(S:Function unknown)	COG0666(Ankyrin Repeat); ENOG410YENV(ANK)	PF12796.8(Ank_2:Ankyrin repeats (3 copies)); PF13637.7(Ank_4:Ankyrin repeats (many copies)); PF13857.7(Ank_5:Ankyrin repeats (many copies)); PF00023.31(Ank:Ankyrin repeat); PF13606.7(Ank_3:Ankyrin repeat)		7200300
gene-PHATRDRAFT_44256	PHATRDRAFT_44256	predicted protein	2064	827.49	1944.01	993.47	1646.16	646.12	386.37	29.56	71.19	38.01	52.06	22.97	17.35	46.2533	30.7933	1.14489	0.195209	0.642845	0.774323	no	up	XP_002178416.1(predicted protein [Phaeodactylum tricornutum CCAP 1055/1])	GO:0005634(cellular_component:nucleus); GO:0003677(molecular_function:DNA binding)				ENOG410Y0M3(K:Transcription); ENOG41123FA(K:Transcription); COG0697(E:Amino acid transport and metabolism); COG0697(G:Carbohydrate transport and metabolism); COG5269(K:Transcription)	ENOG410Y0M3(Myb-like DNA-binding domain); ENOG41123FA(myb-like DNA-binding domain, SHAQKYF class family protein); COG0697(membrane); COG0697(membrane); COG5269(Transcription factor)	PF00249.32(Myb_DNA-binding:Myb-like DNA-binding domain); PF13921.7(Myb_DNA-bind_6:Myb-like DNA-binding domain)	sp|P92973|CCA1_ARATH(Protein CCA1 OS=Arabidopsis thaliana OX=3702 GN=CCA1 PE=1 SV=1)	7197815
gene-PHATRDRAFT_37756	PHATRDRAFT_37756	predicted protein	1392	2	15	6	11	15	0	0.08	0.69	0.29	0.47	0.71	0	0.353333	0.393333	2.19539	1.13447	0.339399	0.51571	no	up	XP_002181821.1(predicted protein [Phaeodactylum tricornutum CCAP 1055/1])	GO:0015996(biological_process:chlorophyll catabolic process); GO:0016787(molecular_function:hydrolase activity); GO:0016021(cellular_component:integral component of membrane); GO:0080124(molecular_function:pheophytinase activity)				COG0596(S:Function unknown)	COG0596(Paraquat-inducible protein A)	PF12697.8(Abhydrolase_6:Alpha/beta hydrolase family); PF00561.21(Abhydrolase_1:alpha/beta hydrolase fold); PF07859.14(Abhydrolase_3:alpha/beta hydrolase fold)	sp|Q9FFZ1|PPH_ARATH(Pheophytinase, chloroplastic OS=Arabidopsis thaliana OX=3702 GN=PPH PE=1 SV=1)	7202294
gene-PHATRDRAFT_45413	PHATRDRAFT_45413	predicted protein	791	0	0	0	0	0	0	0	0	0	0	0	0	0	0	1	0	1	1	no test	no test	XP_002179576.1(predicted protein [Phaeodactylum tricornutum CCAP 1055/1])					ENOG4111NH0(S:Function unknown)	ENOG4111NH0(-)	PF14539.7(DUF4442:Domain of unknown function (DUF4442))		7200505
gene-PHATRDRAFT_35063	PHATRDRAFT_35063	predicted protein	498	128.91	220.88	131.86	161.16	45.3	44.38	1.71	3.52	2.84	2.16	1.91	2.88	2.69	2.31667	0.799811	-0.32227	0.483935	0.650846	no	down	XP_002179554.1(predicted protein [Phaeodactylum tricornutum CCAP 1055/1])	GO:0005737(cellular_component:cytoplasm); GO:0046540(cellular_component:U4/U6 x U5 tri-snRNP complex); GO:0071013(cellular_component:catalytic step 2 spliceosome); GO:0071004(cellular_component:U2-type prespliceosome); GO:0016491(molecular_function:oxidoreductase activity); GO:0000398(biological_process:mRNA splicing, via spliceosome); GO:0010181(molecular_function:FMN binding); GO:0005687(cellul…	K11086	SNRPB, SMB	map03040(Spliceosome)	COG1958(B:Chromatin structure and dynamics)	COG1958(Core component of nucleosome. Nucleosomes wrap and compact DNA into chromatin, limiting DNA accessibility to the cellular machineries which require DNA as a template. Histones thereby play a central role in transcription regulation, DNA repair, DNA replication and chromosomal stability. DNA accessibility is regulated via a complex set of post-translational modifications of histones, also …	PF01423.23(LSM:LSM domain)	sp|Q55A45|RSMB_DICDI(Small nuclear ribonucleoprotein-associated protein B OS=Dictyostelium discoideum OX=44689 GN=snrpb PE=3 SV=1)	7199999
gene-PHATRDRAFT_9319	PHATRDRAFT_9319	predicted protein	291	0	6	4	4	0	1	0	5.99	4.41	3.04	0	1.35	3.46667	1.46333	0.857654	-0.221533	0.905755	1	no	down	XP_002176544.1(predicted protein, partial [Phaeodactylum tricornutum CCAP 1055/1])	GO:0003676(molecular_function:nucleic acid binding); GO:0005681(cellular_component:spliceosomal complex); GO:0003723(molecular_function:RNA binding); GO:0000398(biological_process:mRNA splicing, via spliceosome); GO:0008270(molecular_function:zinc ion binding)	K12827	SF3A3, SAP61, PRP9	map03040(Spliceosome)	COG5188(A:RNA processing and modification)	COG5188(Splicing factor 3A subunit 3)	PF11931.9(DUF3449:Domain of unknown function (DUF3449))	sp|Q12874|SF3A3_HUMAN(Splicing factor 3A subunit 3 OS=Homo sapiens OX=9606 GN=SF3A3 PE=1 SV=1)	7196052
gene-PHATRDRAFT_18280	PHATRDRAFT_18280	predicted protein	1512	0	12	4	0	2	0	0	0.5	0.18	0	0.09	0	0.226667	0.03	0.311403	-1.68314	0.437101	1	no	down	XP_002177737.1(predicted protein, partial [Phaeodactylum tricornutum CCAP 1055/1])	GO:0006310(biological_process:DNA recombination); GO:0005737(cellular_component:cytoplasm); GO:0009378(molecular_function:four-way junction helicase activity); GO:0006281(biological_process:DNA repair); GO:0005694(cellular_component:chromosome); GO:0005634(cellular_component:nucleus); GO:0000724(biological_process:double-strand break repair via homologous recombination); GO:0006260(biological_pro…	psoj;K10901	;BLM, RECQL3, SGS1	map03440(Homologous recombination)	COG0514(S:Function unknown)	COG0514(Cyclase dehydrase)	PF00270.30(DEAD:DEAD/DEAH box helicase); PF00271.32(Helicase_C:Helicase conserved C-terminal domain); PF16124.6(RecQ_Zn_bind:RecQ zinc-binding); PF09382.11(RQC:RQC domain); PF04851.16(ResIII:Type III restriction enzyme, res subunit)	sp|Q9VGI8|BLM_DROME(Bloom syndrome protein homolog OS=Drosophila melanogaster OX=7227 GN=Blm PE=1 SV=1)	7197491
gene-PHATRDRAFT_45533	PHATRDRAFT_45533	predicted protein	1339	30	89	83	78	17	26	1.32	4.3	4.22	3.46	0.84	1.57	3.28	1.95667	1.00225	0.00324033	0.995097	0.997551	no	up	XP_002179852.1(predicted protein [Phaeodactylum tricornutum CCAP 1055/1])	GO:0000015(cellular_component:phosphopyruvate hydratase complex); GO:0005737(cellular_component:cytoplasm); GO:0071011(cellular_component:precatalytic spliceosome); GO:0005634(cellular_component:nucleus); GO:0000287(molecular_function:magnesium ion binding); GO:0006096(biological_process:glycolytic process); GO:0003723(molecular_function:RNA binding); GO:0004634(molecular_function:phosphopyruvate…	K12850	PRPF38B	map03040(Spliceosome)	ENOG410XS5N(A:RNA processing and modification)	ENOG410XS5N(PRP38 pre-mRNA processing factor 38 (Yeast) domain containing B)	PF03371.16(PRP38:PRP38 family)	sp|Q5VTL8|PR38B_HUMAN(Pre-mRNA-splicing factor 38B OS=Homo sapiens OX=9606 GN=PRPF38B PE=1 SV=1)	7200609
gene-PHATRDRAFT_15508	PHATRDRAFT_15508	predicted protein	1386	6	14	14	3	0	0	0.25	0.65	0.68	0.13	0	0	0.526667	0.0433333	0.133405	-2.90611	0.0419752	0.116733	no	down	XP_002183556.1(predicted protein, partial [Phaeodactylum tricornutum CCAP 1055/1])	GO:0046404(molecular_function:ATP-dependent polydeoxyribonucleotide 5'-hydroxyl-kinase activity); GO:0031124(biological_process:mRNA 3'-end processing); GO:0005634(cellular_component:nucleus); GO:0005849(cellular_component:mRNA cleavage factor complex); GO:0005524(molecular_function:ATP binding); GO:0016021(cellular_component:integral component of membrane); GO:0015095(molecular_function:magnesiu…	K14399	CLP1, HERB	map03015(mRNA surveillance pathway)	COG5623(A:RNA processing and modification)	COG5623(Required for endonucleolytic cleavage during polyadenylation-dependent pre-mRNA 3'-end formation (By similarity))	PF16575.6(CLP1_P:mRNA cleavage and polyadenylation factor CLP1 P-loop); PF06807.15(Clp1:Pre-mRNA cleavage complex II protein Clp1); PF16573.6(CLP1_N:N-terminal beta-sandwich domain of polyadenylation factor)	sp|Q54N48|CLP1_DICDI(Protein CLP1 homolog OS=Dictyostelium discoideum OX=44689 GN=clp1 PE=3 SV=1)	7195237
gene-PHATRDRAFT_33765	PHATRDRAFT_33765	predicted protein	1392	1157.25	5084.27	4514.76	1970.3	2776.95	2023.84	7.08	33.71	31.42	12.18	18.83	16.63	24.07	15.88	1.35829	0.441788	0.392847	0.568591	no	up	XP_002178203.1(predicted protein [Phaeodactylum tricornutum CCAP 1055/1])	GO:0003700(molecular_function:transcription factor activity, sequence-specific DNA binding); GO:0005634(cellular_component:nucleus); GO:0003682(molecular_function:chromatin binding); GO:0010468(biological_process:regulation of gene expression); GO:0003677(molecular_function:DNA binding)				ENOG410Z0Z9(S:Function unknown)	ENOG410Z0Z9(Basic region leucine zipper)			7197828
gene-PHATRDRAFT_52248	PHATRDRAFT_52248	alpha mannosidase	519	7	11	22	1	16	6	1.25	2.24	4.76	0.18	3.3	1.55	2.75	1.67667	1.27355	0.348851	0.739603	0.84387	no	up	XP_002181835.1(alpha mannosidase, partial [Phaeodactylum tricornutum CCAP 1055/1])	GO:0008455(molecular_function:alpha-1,6-mannosylglycoprotein 2-beta-N-acetylglucosaminyltransferase activity); GO:0005795(cellular_component:Golgi stack); GO:0004572(molecular_function:mannosyl-oligosaccharide 1,3-1,6-alpha-mannosidase activity); GO:0005774(cellular_component:vacuolar membrane); GO:0016021(cellular_component:integral component of membrane); GO:0030246(molecular_function:carbohydr…	K01231	MAN2	map00510(N-Glycan biosynthesis); map00513(Various types of N-glycan biosynthesis)	ENOG410XQMZ(G:Carbohydrate transport and metabolism)	ENOG410XQMZ(Mannosidase alpha class)	PF01074.23(Glyco_hydro_38N:Glycosyl hydrolases family 38 N-terminal domain)	sp|Q16706|MA2A1_HUMAN(Alpha-mannosidase 2 OS=Homo sapiens OX=9606 GN=MAN2A1 PE=1 SV=2)	7202778
gene-PHATRDRAFT_52561	PHATRDRAFT_52561	predicted protein	2028	0	3	3	15	12	8	0	0.09	0.09	0.41	0.36	0.29	0.06	0.353333	11.2325	3.48961	0.00067835	0.00466494	yes	up	XP_002184232.1(predicted protein [Phaeodactylum tricornutum CCAP 1055/1])	GO:0003678(molecular_function:DNA helicase activity); GO:0004386(molecular_function:helicase activity); GO:0006270(biological_process:DNA replication initiation); GO:0005524(molecular_function:ATP binding); GO:0003677(molecular_function:DNA binding)	K10737	MCM8		COG1241(A:RNA processing and modification)	COG1241(Splicing factor 3b subunit)	PF00493.24(MCM:MCM P-loop domain); PF17855.2(MCM_lid:MCM AAA-lid domain); PF17207.4(MCM_OB:MCM OB domain); PF01078.22(Mg_chelatase:Magnesium chelatase, subunit ChlI); PF07728.15(AAA_5:AAA domain (dynein-related subfamily)); PF00158.27(Sigma54_activat:Sigma-54 interaction domain); PF07726.12(AAA_3:ATPase family associated with various cellular activities (AAA)); PF00004.30(AAA:ATPase family associ…	sp|Q9UJA3|MCM8_HUMAN(DNA helicase MCM8 OS=Homo sapiens OX=9606 GN=MCM8 PE=1 SV=2)	7195822
gene-PHATRDRAFT_40692	PHATRDRAFT_40692	predicted protein	1221	0	0	4	0	0	0	0	0	0.23	0	0	0	0.0766667	0	0.280936	-1.83168	0.645772	1	no	down	XP_002184660.1(predicted protein [Phaeodactylum tricornutum CCAP 1055/1])									7198591
gene-PHATRDRAFT_36402	PHATRDRAFT_36402	predicted protein	618	142	250	213	312	78	71	5.32	10.49	9.21	12.58	3.22	3.61	8.34	6.47	1.16053	0.214782	0.628562	0.764085	no	up	XP_002180994.1(predicted protein [Phaeodactylum tricornutum CCAP 1055/1])	GO:0016021(cellular_component:integral component of membrane)								7201799
gene-PHATRDRAFT_bd1883	PHATRDRAFT_bd1883	predicted protein	6036	3.67	2.01	0	0	8.29	1	0.03	0.02	0	0	0.08	0.01	0.0166667	0.03	2.65467	1.40853	0.444489	0.616555	no	up	XP_002176154.1(predicted protein [Phaeodactylum tricornutum CCAP 1055/1])	GO:0015074(biological_process:DNA integration); GO:0003676(molecular_function:nucleic acid binding)						PF07727.15(RVT_2:Reverse transcriptase (RNA-dependent DNA polymerase))	sp|P04146|COPIA_DROME(Copia protein OS=Drosophila melanogaster OX=7227 GN=GIP PE=1 SV=3)	7204836
gene-PHATRDRAFT_54279	FBPC4	fructose-1,6-bisphosphatase	1425	332	757.36	553.52	124.97	78.97	22.88	13.07	33.06	25.25	4.95	3.31	1.28	23.7933	3.18	0.232569	-2.10427	1.00E-05	0.000124996	yes	down	XP_002178370.1(fructose-1,6-bisphosphatase [Phaeodactylum tricornutum CCAP 1055/1])	GO:0005737(cellular_component:cytoplasm); GO:0042132(molecular_function:fructose 1,6-bisphosphate 1-phosphatase activity); GO:0005975(biological_process:carbohydrate metabolic process); GO:0004425(molecular_function:indole-3-glycerol-phosphate synthase activity); GO:0009773(biological_process:photosynthetic electron transport in photosystem I); GO:0016021(cellular_component:integral component of …	K03841	FBP, fbp	map00010(Glycolysis / Gluconeogenesis); map00030(Pentose phosphate pathway); map00051(Fructose and mannose metabolism); map00710(Carbon fixation in photosynthetic organisms)	COG0158(P:Inorganic ion transport and metabolism)	COG0158(phosphate abc transporter)	PF18913.1(FBPase_C:Fructose-1-6-bisphosphatase, C-terminal domain); PF00316.21(FBPase:Fructose-1-6-bisphosphatase, N-terminal domain)	sp|Q9XF47|F16P2_MUSAC(Fructose-1,6-bisphosphatase, cytosolic OS=Musa acuminata OX=4641 GN=FBPban1 PE=2 SV=1)	7197637
gene-PHATRDRAFT_47929	PHATRDRAFT_47929	predicted protein	4043	8	46	32	30	4	4	0.74	6.25	2.81	3.07	0.3	0.7	3.26667	1.35667	0.701951	-0.510559	0.530303	0.68674	no	down	XP_002182398.1(predicted protein [Phaeodactylum tricornutum CCAP 1055/1])	GO:0046872(molecular_function:metal ion binding); GO:0004222(molecular_function:metalloendopeptidase activity)	K01411	NRD1		COG1025(F:Nucleotide transport and metabolism)	COG1025(Catalyzes the reversible transfer of the terminal phosphate group between ATP and AMP. Plays an important role in cellular energy homeostasis and in adenine nucleotide metabolism (By similarity))	PF16187.6(Peptidase_M16_M:Middle or third domain of peptidase_M16); PF00675.21(Peptidase_M16:Insulinase (Peptidase family M16)); PF05193.22(Peptidase_M16_C:Peptidase M16 inactive domain)	sp|F4HNU6|NRDC_ARATH(Nardilysin-like OS=Arabidopsis thaliana OX=3702 GN=At1g06900 PE=2 SV=1)	7203122
gene-PHATRDRAFT_12233	PHATRDRAFT_12233	predicted protein	540	97.81	144.45	154.72	191.27	130.04	115	16.25	27.14	30.9	31.26	24.79	27.46	24.7633	27.8367	1.94889	0.962655	0.0104463	0.0408739	no	up	XP_002179908.1(predicted protein [Phaeodactylum tricornutum CCAP 1055/1])	GO:0005750(cellular_component:mitochondrial respiratory chain complex III); GO:0051537(molecular_function:2 iron, 2 sulfur cluster binding); GO:0008121(molecular_function:ubiquinol-cytochrome-c reductase activity); GO:0006122(biological_process:mitochondrial electron transport, ubiquinol to cytochrome c); GO:0005739(cellular_component:mitochondrion); GO:0005743(cellular_component:mitochondrial in…	K00411	UQCRFS1, RIP1, petA	map00190(Oxidative phosphorylation)	COG0723(C:Energy production and conversion)	COG0723(Component of the ubiquinol-cytochrome c reductase complex (complex III or cytochrome b-c1 complex), which is a respiratory chain that generates an electrochemical potential coupled to ATP synthesis (By similarity))	PF02921.15(UCR_TM:Ubiquinol cytochrome reductase transmembrane region); PF00355.27(Rieske:Rieske [2Fe-2S] domain)	sp|P49729|UCRI1_TOBAC(Cytochrome b-c1 complex subunit Rieske-1, mitochondrial (Fragment) OS=Nicotiana tabacum OX=4097 PE=2 SV=1)	7200395
gene-PHATRDRAFT_44423	PHATRDRAFT_44423	predicted protein	727	1311	889	1188	531	101	171	132.29	99.71	140.89	53.29	11.53	24.12	124.297	29.6467	0.329311	-1.60248	0.00331489	0.0165653	yes	down	XP_002178237.1(predicted protein [Phaeodactylum tricornutum CCAP 1055/1])					ENOG4111KMV(S:Function unknown)	ENOG4111KMV(-)			7197665
gene-PHATR_33231	PHATR_33231	predicted protein	2757	19	81	74	42	13	16	0.36	1.69	1.62	0.81	0.28	0.41	1.22333	0.5	0.726471	-0.461022	0.41838	0.593514	no	down	XP_002186050.1(predicted protein [Phaeodactylum tricornutum CCAP 1055/1])	GO:0006355(biological_process:regulation of transcription, DNA-templated); GO:0016021(cellular_component:integral component of membrane); GO:0003712(molecular_function:transcription cofactor activity)				ENOG410Z7Z7(S:Function unknown)	ENOG410Z7Z7(Pentatricopeptide repeat-containing protein)	PF13041.7(PPR_2:PPR repeat family); PF12854.8(PPR_1:PPR repeat); PF01535.21(PPR:PPR repeat); PF13812.7(PPR_3:Pentatricopeptide repeat domain)		7204308
gene-PHATRDRAFT_45024	PHATRDRAFT_45024	predicted protein	2140	31	108	88	52	8	31	0.79	2.99	2.56	1.33	0.23	1.07	2.11333	0.876667	0.721625	-0.470678	0.446399	0.618075	no	down	XP_002178901.1(predicted protein [Phaeodactylum tricornutum CCAP 1055/1])	GO:0016021(cellular_component:integral component of membrane); GO:0033872(molecular_function:[heparan sulfate]-glucosamine 3-sulfotransferase 3 activity); GO:0008146(molecular_function:sulfotransferase activity); GO:0018193(biological_process:peptidyl-amino acid modification)				ENOG410Y7MC(S:Function unknown); ENOG410XS59(S:Function unknown); ENOG410ZIKV(S:Function unknown); ENOG410XSMU(S:Function unknown); ENOG410YPGR(S:Function unknown)	ENOG410Y7MC(-); ENOG410XS59(Heparan sulfate glucosamine 3-O-sulfotransferase); ENOG410ZIKV(Heparan sulfate glucosamine 3-O-sulfotransferase); ENOG410XSMU(Carbohydrate (N-acetylgalactosamine 4-sulfate 6-O) sulfotransferase 15); ENOG410YPGR(Carbohydrate (N-acetylgalactosamine 4-sulfate 6-O) sulfotransferase 15)	PF00685.28(Sulfotransfer_1:Sulfotransferase domain)		7199532
gene-PHATRDRAFT_45577	PHATRDRAFT_45577	predicted protein	2053	10	41	31	6	2	4	0.27	1.19	0.95	0.16	0.06	0.14	0.803333	0.12	0.273726	-1.8692	0.0216289	0.0711199	no	down	XP_002179679.1(predicted protein [Phaeodactylum tricornutum CCAP 1055/1])									7200362
gene-PHATR_18533	PHATR_18533	predicted protein	848	7875.37	9366.47	6175.99	3673.68	864.89	1266.21	510.33	358.08	297.27	263.25	66.6	119.69	388.56	149.847	0.366148	-1.4495	0.00212125	0.0116	yes	down	XP_002186347.1(predicted protein [Phaeodactylum tricornutum CCAP 1055/1])	GO:0005787(cellular_component:signal peptidase complex); GO:0008233(molecular_function:peptidase activity); GO:0016021(cellular_component:integral component of membrane); GO:0045047(biological_process:protein targeting to ER); GO:0006465(biological_process:signal peptide processing)	K12948	SPCS3, SPC3	map03060(Protein export)	ENOG4110TZP(U:Intracellular trafficking, secretion, and vesicular transport)	ENOG4110TZP(signal peptidase)	PF04573.13(SPC22:Signal peptidase subunit)	sp|Q9VCA9|SPCS3_DROME(Signal peptidase complex subunit 3 OS=Drosophila melanogaster OX=7227 GN=Spase22-23 PE=2 SV=1)	7204322
gene-PHATRDRAFT_39306	PHATRDRAFT_39306	predicted protein	891	103.92	454.02	187.47	388.04	15	14	3.73	18.32	7.88	14.52	0.29	0.9	9.97667	5.23667	0.741067	-0.432324	1	1	no	down	XP_002183434.1(predicted protein [Phaeodactylum tricornutum CCAP 1055/1])	GO:0004748(molecular_function:ribonucleoside-diphosphate reductase activity, thioredoxin disulfide as acceptor); GO:0009263(biological_process:deoxyribonucleotide biosynthetic process); GO:0016021(cellular_component:integral component of membrane); GO:0016491(molecular_function:oxidoreductase activity)	K10808	RRM2	map00240(Pyrimidine metabolism); map00480(Glutathione metabolism); map00230(Purine metabolism)	COG0208(S:Function unknown)	COG0208(TLD)	PF00268.22(Ribonuc_red_sm:Ribonucleotide reductase, small chain)	sp|P50651|RIR2A_ARATH(Ribonucleoside-diphosphate reductase small chain A OS=Arabidopsis thaliana OX=3702 GN=RNR2A PE=1 SV=2)	7195038
gene-PHATRDRAFT_50245	PHATRDRAFT_50245	predicted protein	1669	436	926	835	695	278	361	14.76	34.25	32.48	23.68	10.5	16.61	27.1633	16.93	1.06543	0.0914355	0.7868	0.874276	no	up	XP_002185203.1(predicted protein [Phaeodactylum tricornutum CCAP 1055/1])	GO:0016021(cellular_component:integral component of membrane); GO:0004180(molecular_function:carboxypeptidase activity); GO:0003755(molecular_function:peptidyl-prolyl cis-trans isomerase activity); GO:0008236(molecular_function:serine-type peptidase activity)				ENOG410ZKV0(S:Function unknown)	ENOG410ZKV0(ATP-dependent protease La (LON) domain)			7199019
gene-PHATRDRAFT_35698	PHATRDRAFT_35698	predicted protein	345	0	1	2	0	0	0	0	0.56	1.22	0	0	0	0.593333	0	0.385773	-1.37417	0.732061	1	no	down	XP_002180073.1(predicted protein [Phaeodactylum tricornutum CCAP 1055/1])							PF01423.23(LSM:LSM domain)		7201115
gene-PHATRDRAFT_34534	PHATRDRAFT_34534	predicted protein	408	88	175	146	55	82	52	5.97	6.41	4.64	1.71	2.53	1.95	5.67333	2.06333	0.91028	-0.135618	0.785	0.872841	no	down	XP_002178858.1(predicted protein [Phaeodactylum tricornutum CCAP 1055/1])	GO:0005509(molecular_function:calcium ion binding); GO:0004721(molecular_function:phosphoprotein phosphatase activity)				ENOG4111QJY(G:Carbohydrate transport and metabolism); ENOG4111QJY(O:Posttranslational modification, protein turnover, chaperones)	ENOG4111QJY(Ectonucleoside triphosphate diphosphohydrolase); ENOG4111QJY(Ectonucleoside triphosphate diphosphohydrolase)	PF00300.23(His_Phos_1:Histidine phosphatase superfamily (branch 1))		7199496
gene-PHATRDRAFT_23547	PHATRDRAFT_23547	predicted protein	1599	0	8	5	9	10	4	0	0.31	0.2	0.32	0.4	0.19	0.17	0.303333	3.64398	1.86551	0.0888672	0.203375	no	up	XP_002184639.1(predicted protein [Phaeodactylum tricornutum CCAP 1055/1])	GO:0005737(cellular_component:cytoplasm); GO:0017101(cellular_component:aminoacyl-tRNA synthetase multienzyme complex); GO:0004827(molecular_function:proline-tRNA ligase activity); GO:0006433(biological_process:prolyl-tRNA aminoacylation); GO:0002161(molecular_function:aminoacyl-tRNA editing activity); GO:0005524(molecular_function:ATP binding)	K01881	PARS, proS	map00970(Aminoacyl-tRNA biosynthesis)	COG0442(J:Translation, ribosomal structure and biogenesis)	COG0442(40S ribosomal protein S21)	PF09180.12(ProRS-C_1:Prolyl-tRNA synthetase, C-terminal); PF03129.21(HGTP_anticodon:Anticodon binding domain); PF00587.26(tRNA-synt_2b:tRNA synthetase class II core domain (G, H, P, S and T))	sp|Q9M1R2|SYPC_ARATH(Proline--tRNA ligase, cytoplasmic OS=Arabidopsis thaliana OX=3702 GN=At3g62120 PE=1 SV=1)	7198576
gene-PHATRDRAFT_42513	PHATRDRAFT_42513	predicted protein	4140	25	58	79	52	162	84	0.31	0.78	1.11	0.65	2.22	1.4	0.733333	1.42333	3.99657	1.99876	0.00223629	0.0120983	yes	up	XP_002176556.1(predicted protein [Phaeodactylum tricornutum CCAP 1055/1])	GO:0016021(cellular_component:integral component of membrane)								7196063
gene-PHATRDRAFT_47941	PHATRDRAFT_47941	predicted protein	1570	38	51	69	22	7	4	1.24	1.82	2.59	0.72	0.25	0.18	1.88333	0.383333	0.32557	-1.61896	0.00884229	0.0358296	yes	down	XP_002182406.1(predicted protein [Phaeodactylum tricornutum CCAP 1055/1])	GO:0003755(molecular_function:peptidyl-prolyl cis-trans isomerase activity)								7203130
gene-PHATRDRAFT_44967	PHATRDRAFT_44967	predicted protein	1775	965.01	593.98	1307.91	984.22	356.01	642.54	14.85	9.94	22.98	15.29	6.09	13.34	15.9233	11.5733	1.11585	0.158137	0.761785	0.858308	no	up	XP_002178855.1(predicted protein [Phaeodactylum tricornutum CCAP 1055/1])	GO:0016021(cellular_component:integral component of membrane)								7199495
gene-PHATRDRAFT_44570	PHATRDRAFT_44570	predicted protein	1349	1420	1980	1358	589	123	57	39.72	60.45	43.5	16.56	3.83	2.16	47.89	7.51667	0.217314	-2.20215	0.000160121	0.00137557	yes	down	XP_002178607.1(predicted protein, partial [Phaeodactylum tricornutum CCAP 1055/1])									7197809
gene-PHATRDRAFT_48815	PHATRDRAFT_48815	predicted protein	1817	123	330	225	144	204	169	1.92	5.59	4	2.26	3.53	3.55	3.83667	3.11333	1.57418	0.654598	0.180978	0.334301	no	up	XP_002183467.1(predicted protein [Phaeodactylum tricornutum CCAP 1055/1])	GO:0046872(molecular_function:metal ion binding); GO:0018026(biological_process:peptidyl-lysine monomethylation); GO:0008289(molecular_function:lipid binding); GO:0016279(molecular_function:protein-lysine N-methyltransferase activity)	K19199	SETD3		ENOG410Y7DR(L:Replication, recombination and repair)	ENOG410Y7DR(helicase)	PF00856.29(SET:SET domain)	sp|B7ZUF3|SETD3_XENTR(Actin-histidine N-methyltransferase OS=Xenopus tropicalis OX=8364 GN=setd3 PE=2 SV=1)	7195074
gene-PHATRDRAFT_28374	IscU	iron-sulphur assembly protein isc	722	30741	25305	22898	14399	4154	5267	3135.03	2869.14	2745.47	1460.03	479.42	751.07	2916.55	896.84	0.436839	-1.19483	0.0131885	0.0483584	yes	down	XP_002181136.1(iron-sulphur assembly protein isc [Phaeodactylum tricornutum CCAP 1055/1])	GO:0005737(cellular_component:cytoplasm); GO:0006879(biological_process:cellular iron ion homeostasis); GO:0051539(molecular_function:4 iron, 4 sulfur cluster binding); GO:0051537(molecular_function:2 iron, 2 sulfur cluster binding); GO:0005623(cellular_component:cell); GO:0016226(biological_process:iron-sulfur cluster assembly); GO:0008198(molecular_function:ferrous iron binding); GO:0005759(cel…	K22068	ISCU		COG0822(C:Energy production and conversion)	COG0822(sUF system Fes assembly protein, NifU family)	PF01592.17(NifU_N:NifU-like N terminal domain)	sp|Q9D7P6|ISCU_MOUSE(Iron-sulfur cluster assembly enzyme ISCU, mitochondrial OS=Mus musculus OX=10090 GN=Iscu PE=1 SV=1)	7202227
gene-PHATRDRAFT_27039	PHATRDRAFT_27039	predicted protein	2029	1407	2117	1876	1544	1833	1487	37.99	62.33	58.06	42	55.13	54.42	52.7933	50.5167	1.71275	0.776318	0.0728615	0.176063	no	up	XP_002179814.1(predicted protein [Phaeodactylum tricornutum CCAP 1055/1])	GO:0005783(cellular_component:endoplasmic reticulum); GO:0016021(cellular_component:integral component of membrane); GO:0006620(biological_process:posttranslational protein targeting to membrane); GO:0006614(biological_process:SRP-dependent cotranslational protein targeting to membrane); GO:0008320(molecular_function:protein transmembrane transporter activity); GO:0003723(molecular_function:RNA b…	K09540	SEC63, DNAJC23	map03060(Protein export); map04141(Protein processing in endoplasmic reticulum)	COG5407(U:Intracellular trafficking, secretion, and vesicular transport)	COG5407(translocation protein SEC63)	PF02889.17(Sec63:Sec63 Brl domain); PF00226.32(DnaJ:DnaJ domain)	sp|Q0WT48|DNJ21_ARATH(DnaJ protein ERDJ2A OS=Arabidopsis thaliana OX=3702 GN=ERDJ2A PE=1 SV=1)	7200690
gene-PHATRDRAFT_bd1162	PHATRDRAFT_bd1162	predicted protein	957	0	0	4.23	0	0	0	0	0	0.33	0	0	0	0.11	0	0.280936	-1.83168	0.645772	1	no	down	XP_002176166.1(predicted protein [Phaeodactylum tricornutum CCAP 1055/1])	GO:0005739(cellular_component:mitochondrion)				ENOG4111HS3(S:Function unknown)	ENOG4111HS3(guanylyl cyclase domain containing 1)	PF09778.10(Guanylate_cyc_2:Guanylylate cyclase)		7204995
gene-PHATRDRAFT_43441	PHATRDRAFT_43441	predicted protein	1734	44950.4	54305.4	45998.3	63648	58945.3	53898.8	1368.11	1810.55	1586.07	1870.38	1696.88	1956.03	1588.24	1841.1	2.18303	1.12633	0.00810298	0.0333684	yes	up	XP_002177624.1(predicted protein [Phaeodactylum tricornutum CCAP 1055/1])									7197444
gene-PHATRDRAFT_32311	PHATRDRAFT_32311	predicted protein	729	50	56	78	23	5	10	5.02	6.25	9.21	2.3	0.57	1.4	6.82667	1.42333	0.329019	-1.60376	0.00714992	0.0304348	yes	down	XP_002176924.1(predicted protein [Phaeodactylum tricornutum CCAP 1055/1])	GO:0033674(biological_process:positive regulation of kinase activity); GO:0070772(cellular_component:PAS complex); GO:0016021(cellular_component:integral component of membrane); GO:0000306(cellular_component:extrinsic component of vacuolar membrane); GO:0005774(cellular_component:vacuolar membrane); GO:0006661(biological_process:phosphatidylinositol biosynthetic process); GO:0010008(cellular_comp…				ENOG410XP6E(U:Intracellular trafficking, secretion, and vesicular transport)	ENOG410XP6E(vac14 homolog (S. cerevisiae))			7196912
gene-PHATRDRAFT_44564	PHATRDRAFT_44564	predicted protein	1996	592	565	556	668	180	167	16.29	16.95	17.54	18.51	5.52	6.23	16.9267	10.0867	0.844099	-0.244516	0.60608	0.747339	no	down	XP_002178601.1(predicted protein [Phaeodactylum tricornutum CCAP 1055/1])	GO:0005525(molecular_function:GTP binding)				ENOG410XQ73(S:Function unknown)	ENOG410XQ73(Conserved hypothetical, protein)	PF14033.7(DUF4246:Protein of unknown function (DUF4246))		7197803
gene-PHATR_46671	PHATR_46671	predicted protein	696	94	154	140	44	18	10	10.15	18.51	17.8	4.72	2.2	1.51	15.4867	2.81	0.297456	-1.74925	0.00021442	0.00176999	yes	down	XP_002185830.1(predicted protein [Phaeodactylum tricornutum CCAP 1055/1])									7204591
gene-PHATRDRAFT_49280	PHATRDRAFT_49280	predicted protein	1300	214	169	258	188	219	103	9.8	8.48	13.62	8.64	11.21	6.44	10.6333	8.76333	1.36711	0.451134	0.383502	0.558942	no	up	XP_002183877.1(predicted protein [Phaeodactylum tricornutum CCAP 1055/1])	GO:0005737(cellular_component:cytoplasm); GO:0016874(molecular_function:ligase activity); GO:0016021(cellular_component:integral component of membrane); GO:0006511(biological_process:ubiquitin-dependent protein catabolic process); GO:0016746(molecular_function:transferase activity, transferring acyl groups); GO:0051788(biological_process:response to misfolded protein); GO:0061630(molecular_functi…	K19041	RNF38_44		ENOG41121N2(E:Amino acid transport and metabolism)	ENOG41121N2(amino acid transport)	PF13639.7(zf-RING_2:Ring finger domain); PF13923.7(zf-C3HC4_2:Zinc finger, C3HC4 type (RING finger)); PF14634.7(zf-RING_5:zinc-RING finger domain); PF13445.7(zf-RING_UBOX:RING-type zinc-finger); PF17123.6(zf-RING_11:RING-like zinc finger); PF12678.8(zf-rbx1:RING-H2 zinc finger domain); PF00097.26(zf-C3HC4:Zinc finger, C3HC4 type (RING finger)); PF13920.7(zf-C3HC4_3:Zinc finger, C3HC4 type (RING f…	sp|Q9M2S6|SDIR1_ARATH(E3 ubiquitin-protein ligase SDIR1 OS=Arabidopsis thaliana OX=3702 GN=SDIR1 PE=1 SV=1)	7195569
gene-PHATR_44031	PHATR_44031	predicted protein	890	125	113	119	217	300	227	7.62	7.18	7.62	12.41	17.82	17.13	7.47333	15.7867	3.78272	1.91942	0.000267168	0.00211344	yes	up	XP_002186407.1(predicted protein [Phaeodactylum tricornutum CCAP 1055/1])	GO:0016021(cellular_component:integral component of membrane)				ENOG410ZACM(K:Transcription)	ENOG410ZACM(Transcription factor)		sp|Q3TA59|JMJD8_MOUSE(JmjC domain-containing protein 8 OS=Mus musculus OX=10090 GN=Jmjd8 PE=2 SV=3)	7203993
gene-PHATRDRAFT_37765	PHATRDRAFT_37765	predicted protein	669	0	3	2	0	2	1	0	0.38	0.27	0	0.26	0.16	0.216667	0.14	1.49464	0.579798	0.7859	1	no	up	XP_002181827.1(predicted protein [Phaeodactylum tricornutum CCAP 1055/1])	GO:0016021(cellular_component:integral component of membrane)								7202770
gene-PHATRDRAFT_44825	PHATRDRAFT_44825	predicted protein	2085	142.84	356.9	302.96	217.39	80.2	55	3.74	10.18	9.09	5.73	2.34	1.95	7.67	3.34	0.724337	-0.465267	0.249343	0.418482	no	down	XP_002178982.1(predicted protein [Phaeodactylum tricornutum CCAP 1055/1])					ENOG410YKBK(S:Function unknown); ENOG410XRG3(S:Function unknown)	ENOG410YKBK(-); ENOG410XRG3(GID complex subunit 8 homolog (S. cerevisiae))	PF16314.6(DUF4954:Domain of unknown function (DUF4954))		7199547
gene-PHATRDRAFT_bd1554	PHATRDRAFT_bd1554	predicted protein	1911	528.33	926.49	1025.57	166.1	164.29	245.32	15.28	29.23	34.02	4.84	5.3	9.62	26.1767	6.58667	0.46779	-1.09607	0.0248802	0.0789064	no	down	XP_002176146.1(predicted protein [Phaeodactylum tricornutum CCAP 1055/1])	GO:0004252(molecular_function:serine-type endopeptidase activity)				COG1404(S:Function unknown)	COG1404(F5/8 type C domain)	PF00082.23(Peptidase_S8:Subtilase family)	sp|P08594|AQL1_THEAQ(Aqualysin-1 OS=Thermus aquaticus OX=271 GN=pstI PE=1 SV=2)	7205033
gene-PHATR_46676	PHATR_46676	predicted protein	4362	1319	1388	1971	857	1463	1033	14.59	16.84	25.11	9.69	18.06	15.52	18.8467	14.4233	1.37803	0.462603	0.373316	0.550006	no	up	XP_002185641.1(predicted protein [Phaeodactylum tricornutum CCAP 1055/1])	GO:0016787(molecular_function:hydrolase activity); GO:0003972(molecular_function:RNA ligase (ATP) activity); GO:0006388(biological_process:tRNA splicing, via endonucleolytic cleavage and ligation); GO:0003746(molecular_function:translation elongation factor activity); GO:0046872(molecular_function:metal ion binding); GO:0005524(molecular_function:ATP binding)				ENOG410XRG7(S:Function unknown)	ENOG410XRG7(-)	PF04457.13(MJ1316:MJ1316 RNA cyclic group end recognition domain); PF09511.11(RNA_lig_T4_1:RNA ligase)	sp|Q0WL81|RNL_ARATH(tRNA ligase 1 OS=Arabidopsis thaliana OX=3702 GN=RNL PE=1 SV=1)	7204593
gene-PHATRDRAFT_19300	RPN2	regulatory proteasome non-atpase subunit 2	3072	199	684	669	357	142	187	3.16	11.8	12.12	5.84	2.52	4	9.02667	4.12	0.815592	-0.29408	0.480403	0.648203	no	down	XP_002178954.1(regulatory proteasome non-atpase subunit 2 [Phaeodactylum tricornutum CCAP 1055/1])	GO:0043161(biological_process:proteasome-mediated ubiquitin-dependent protein catabolic process); GO:0030234(molecular_function:enzyme regulator activity); GO:0042176(biological_process:regulation of protein catabolic process); GO:0005524(molecular_function:ATP binding); GO:0004672(molecular_function:protein kinase activity); GO:0005634(cellular_component:nucleus); GO:0034515(cellular_component:p…	K03032	PSMD1, RPN2	map03050(Proteasome)	COG5116(O:Posttranslational modification, protein turnover, chaperones)	COG5116(26s proteasome)	PF18004.2(RPN2_C:26S proteasome regulatory subunit RPN2 C-terminal domain); PF01851.23(PC_rep:Proteasome/cyclosome repeat); PF13646.7(HEAT_2:HEAT repeats)	sp|O48844|PSD1A_ARATH(26S proteasome non-ATPase regulatory subunit 1 homolog A OS=Arabidopsis thaliana OX=3702 GN=RPN2A PE=1 SV=1)	7199742
gene-PHATRDRAFT_54718	AP4sigma	predicted protein	680	1517	1280	1055	1003	182	204	169.86	159.76	139.36	111.47	23.11	32.07	156.327	55.55	0.474781	-1.07466	0.0555787	0.144008	no	down	XP_002181492.1(predicted protein [Phaeodactylum tricornutum CCAP 1055/1])	GO:0015031(biological_process:protein transport); GO:0006886(biological_process:intracellular protein transport); GO:0016020(cellular_component:membrane); GO:0016192(biological_process:vesicle-mediated transport); GO:0043231(cellular_component:intracellular membrane-bounded organelle)	K12403	AP4S1		COG5030(O:Posttranslational modification, protein turnover, chaperones)	COG5030(complex subunit)	PF01217.21(Clat_adaptor_s:Clathrin adaptor complex small chain)	sp|O82201|AP4S_ARATH(AP-4 complex subunit sigma OS=Arabidopsis thaliana OX=3702 GN=At2g19790 PE=1 SV=1)	7202358
gene-PHATRDRAFT_45826	PHATRDRAFT_45826	predicted protein	1049	719	980	843	518	100	159	43.27	64.85	58.8	31.22	6.75	13.15	55.64	17.04	0.455808	-1.1335	0.0149046	0.0531142	no	down	XP_002180035.1(predicted protein [Phaeodactylum tricornutum CCAP 1055/1])	GO:0051259(biological_process:protein oligomerization); GO:0097428(biological_process:protein maturation by iron-sulfur cluster transfer); GO:0051087(molecular_function:chaperone binding); GO:0005739(cellular_component:mitochondrion); GO:0005737(cellular_component:cytoplasm); GO:0044571(biological_process:[2Fe-2S] cluster assembly); GO:0001671(molecular_function:ATPase activator activity)	K04082	hscB, HSCB, HSC20		COG1076(O:Posttranslational modification, protein turnover, chaperones)	COG1076(protein oligomerization)	PF07743.14(HSCB_C:HSCB C-terminal oligomerisation domain); PF00226.32(DnaJ:DnaJ domain)	sp|Q8L7K4|HSCB_ARATH(Iron-sulfur cluster co-chaperone protein HscB homolog OS=Arabidopsis thaliana OX=3702 GN=HSCB PE=1 SV=1)	7200941
gene-PHATRDRAFT_14478	PHATRDRAFT_14478	predicted protein	339	1037	952	682	221	60	100	67.03	67.75	51.65	14.29	4.35	8.9	62.1433	9.18	0.212595	-2.23382	1.30E-05	0.000156287	yes	down	XP_002182414.1(predicted protein, partial [Phaeodactylum tricornutum CCAP 1055/1])	GO:0051536(molecular_function:iron-sulfur cluster binding); GO:0051537(molecular_function:2 iron, 2 sulfur cluster binding); GO:0009055(molecular_function:electron carrier activity)	K22071	FDX2		COG0633(S:Function unknown)	COG0633((ABC) transporter)	PF00111.28(Fer2:2Fe-2S iron-sulfur cluster binding domain)	sp|Q08C57|FDX2_DANRE(Ferredoxin-2, mitochondrial OS=Danio rerio OX=7955 GN=fdx2 PE=2 SV=1)	7203201
gene-PHATRDRAFT_14067	PHATRDRAFT_14067	predicted protein	813	40	69	82	26	8	13	3.42	6.53	8.19	2.22	0.77	1.54	6.04667	1.51	0.419814	-1.25218	0.0188899	0.0640566	no	down	XP_002181583.1(predicted protein, partial [Phaeodactylum tricornutum CCAP 1055/1])	GO:0000455(biological_process:enzyme-directed rRNA pseudouridine synthesis); GO:0001522(biological_process:pseudouridine synthesis); GO:0003723(molecular_function:RNA binding); GO:0009982(molecular_function:pseudouridine synthase activity)	K14655	RIB2, PUS8	map00740(Riboflavin metabolism)	COG0564(J:Translation, ribosomal structure and biogenesis); COG0117(H:Coenzyme transport and metabolism)	COG0564(pseudouridine synthase activity); COG0117(Converts 2,5-diamino-6-(ribosylamino)-4(3h)-pyrimidinone 5'-phosphate into 5-amino-6-(ribosylamino)-2,4(1h,3h)- pyrimidinedione 5'-phosphate (By similarity))	PF00849.23(PseudoU_synth_2:RNA pseudouridylate synthase); PF01479.26(S4:S4 domain)	sp|Q12069|PUS9_YEAST(tRNA pseudouridine(32) synthase, mitochondrial OS=Saccharomyces cerevisiae (strain ATCC 204508 / S288c) OX=559292 GN=PUS9 PE=1 SV=1)	7202448
gene-PHATRDRAFT_32775	PHATRDRAFT_32775	predicted protein	1065	1	3	3	0	0	0	0.06	0.19	0.21	0	0	0	0.153333	0	0.152516	-2.71297	0.313157	1	no	down	XP_002177684.1(predicted protein [Phaeodactylum tricornutum CCAP 1055/1])	GO:0016021(cellular_component:integral component of membrane); GO:0005975(biological_process:carbohydrate metabolic process); GO:0004553(molecular_function:hydrolase activity, hydrolyzing O-glycosyl compounds)						PF13839.7(PC-Esterase:GDSL/SGNH-like Acyl-Esterase family found in Pmr5 and Cas1p)		7197220
gene-PHATRDRAFT_44775	PHATRDRAFT_44775	predicted protein	1983	75	152	167	33	8	6	2.08	4.59	5.31	0.92	0.25	0.23	3.99333	0.466667	0.18901	-2.40347	8.72E-06	0.000111085	yes	down	XP_002178726.1(predicted protein [Phaeodactylum tricornutum CCAP 1055/1])	GO:0103068(molecular_function:leukotriene C4 gamma-glutamyl transferase activity); GO:0016740(molecular_function:transferase activity); GO:0036374(molecular_function:glutathione hydrolase activity); GO:0102953(molecular_function:hypoglycin A gamma-glutamyl transpeptidase activity)	K00681	ggt	map00460(Cyanoamino acid metabolism); map00480(Glutathione metabolism); map00430(Taurine and hypotaurine metabolism)	COG0405(S:Function unknown)	COG0405(FAD binding domain protein)	PF01019.22(G_glu_transpept:Gamma-glutamyltranspeptidase)	sp|O05218|YWRD_BACSU(Glutathione hydrolase-like YwrD proenzyme OS=Bacillus subtilis (strain 168) OX=224308 GN=ywrD PE=1 SV=1)	7199740
gene-PHATRDRAFT_32071	PHATRDRAFT_32071	predicted protein	900	13	8	70	8	0	0	0.96	0.65	6.03	0.59	0	0	2.54667	0.196667	0.118907	-3.0721	0.0173777	0.0597522	no	down	XP_002176817.1(predicted protein [Phaeodactylum tricornutum CCAP 1055/1])	GO:0016021(cellular_component:integral component of membrane)				COG4371(S:Function unknown)	COG4371(Protein of unknown function (DUF1517))	PF07466.12(DUF1517:Protein of unknown function (DUF1517))		7196781
gene-PHATRDRAFT_44885	PHATRDRAFT_44885	predicted protein	2944	159.93	303.32	219.61	131.75	321.2	173.36	1.38	3.07	2.32	1.15	3.08	2.06	2.25667	2.09667	1.87505	0.906929	0.108771	0.234906	no	up	XP_002178799.1(predicted protein [Phaeodactylum tricornutum CCAP 1055/1])	GO:0004842(molecular_function:ubiquitin-protein transferase activity)						PF00632.26(HECT:HECT-domain (ubiquitin-transferase))		7199809
gene-PHATRDRAFT_45429	PHATRDRAFT_45429	predicted protein	984	3.1	14.56	7.44	10.3	0	0	0.2	1.05	0.57	0.67	0	0	0.606667	0.223333	0.548574	-0.866243	0.560781	0.711356	no	down	XP_002179585.1(predicted protein [Phaeodactylum tricornutum CCAP 1055/1])									7200541
gene-PHATRDRAFT_47175	PHATRDRAFT_47175	predicted protein	1587	89.45	128.03	84.3	104.12	59.02	36.16	3.09	4.85	3.36	3.63	2.28	1.7	3.76667	2.53667	1.07902	0.109728	0.806993	0.888366	no	up	XP_002181428.1(predicted protein [Phaeodactylum tricornutum CCAP 1055/1])	GO:0016021(cellular_component:integral component of membrane)	K22721	CSG1, SUR1, CSH1		ENOG410XWZ7(S:Function unknown); ENOG4111Q93(S:Function unknown); ENOG4111Z28(S:Function unknown)	ENOG410XWZ7(-); ENOG4111Q93(-); ENOG4111Z28(-)	PF13578.7(Methyltransf_24:Methyltransferase domain)		7201955
gene-PHATRDRAFT_40593	PHATRDRAFT_40593	predicted protein	1179	266	275	259	158	129	102	13.76	15.61	15.49	8.2	7.47	7.23	14.9533	7.63333	0.831043	-0.267004	0.546632	0.700504	no	down	XP_002182456.1(predicted protein [Phaeodactylum tricornutum CCAP 1055/1])	GO:0016021(cellular_component:integral component of membrane)	K07090	K07090		ENOG41124S3(S:Function unknown); COG0730(S:Function unknown)	ENOG41124S3(Sulfite exporter TauE/SafE); COG0730(Membrane)	PF01925.20(TauE:Sulfite exporter TauE/SafE)		7198468
gene-PHATRDRAFT_47860	PHATRDRAFT_47860	predicted protein	3447	56	330	229	86	75	27	0.84	5.39	3.93	1.3	1.25	0.55	3.38667	1.03333	0.594634	-0.749927	0.184169	0.337655	no	down	XP_002182359.1(predicted protein [Phaeodactylum tricornutum CCAP 1055/1])	GO:0005737(cellular_component:cytoplasm); GO:0016021(cellular_component:integral component of membrane); GO:0004809(molecular_function:tRNA (guanine-N2-)-methyltransferase activity); GO:0003676(molecular_function:nucleic acid binding); GO:0008168(molecular_function:methyltransferase activity); GO:0008233(molecular_function:peptidase activity); GO:0004842(molecular_function:ubiquitin-protein trans…	K15430	TRM11, TRMT11		COG1041(L:Replication, recombination and repair)	COG1041(RNA methylase)			7203083
gene-PHATRDRAFT_28684	PHATRDRAFT_28684	predicted protein	1754	95	116	114	91	31	28	1.2	1.59	1.64	1.16	0.44	0.48	1.47667	0.693333	0.715792	-0.482388	0.29031	0.46482	no	down	XP_002181559.1(predicted protein [Phaeodactylum tricornutum CCAP 1055/1])	GO:0000245(biological_process:spliceosomal complex assembly); GO:0016579(biological_process:protein deubiquitination); GO:0036459(molecular_function:thiol-dependent ubiquitinyl hydrolase activity); GO:0008270(molecular_function:zinc ion binding)	K12847	USP39, SAD1	map03040(Spliceosome)	ENOG410XS41(O:Posttranslational modification, protein turnover, chaperones)	ENOG410XS41(U4 U6.U5 trisnRNPassociated protein)	PF00443.30(UCH:Ubiquitin carboxyl-terminal hydrolase); PF02148.20(zf-UBP:Zn-finger in ubiquitin-hydrolases and other protein); PF13423.7(UCH_1:Ubiquitin carboxyl-terminal hydrolase)	sp|Q3TIX9|SNUT2_MOUSE(U4/U6.U5 tri-snRNP-associated protein 2 OS=Mus musculus OX=10090 GN=Usp39 PE=1 SV=2)	7202525
gene-PHATR_13402	PHATR_13402	predicted protein	354	0	0	0	0	0	0	0	0	0	0	0	0	0	0	1	0	1	1	no test	no test	XP_002185888.1(predicted protein, partial [Phaeodactylum tricornutum CCAP 1055/1])	GO:0003723(molecular_function:RNA binding); GO:0003729(molecular_function:mRNA binding)				ENOG4111N9B(S:Function unknown)	ENOG4111N9B(RNA binding motif protein 42)	PF00076.23(RRM_1:RNA recognition motif. (a.k.a. RRM, RBD, or RNP domain))	sp|Q66KL9|RBM42_XENTR(RNA-binding protein 42 OS=Xenopus tropicalis OX=8364 GN=rbm42 PE=2 SV=1)	7204659
gene-PHATRDRAFT_43563	PHATRDRAFT_43563	predicted protein	1491	117	172	188	182	106	107	4.53	7.28	8.38	7.08	4.58	5.64	6.73	5.76667	1.45246	0.538497	0.145103	0.287397	no	up	XP_002177696.1(predicted protein [Phaeodactylum tricornutum CCAP 1055/1])	GO:0004842(molecular_function:ubiquitin-protein transferase activity); GO:0005509(molecular_function:calcium ion binding)								7197589
gene-PHATRDRAFT_35954	PHATRDRAFT_35954	predicted protein	1437	0	1	1	0	2	0	0	0.04	0.05	0	0.09	0	0.03	0.03	2.282	1.1903	0.687779	1	no	up	XP_002180588.1(predicted protein [Phaeodactylum tricornutum CCAP 1055/1])	GO:0032299(cellular_component:ribonuclease H2 complex)	K10744	RNASEH2B	map03030(DNA replication)			PF09468.11(RNase_H2-Ydr279:Ydr279p protein family (RNase H2 complex component) wHTH domain)		7201321
gene-PHATRDRAFT_50511	PHATRDRAFT_50511	predicted protein	1464	379	923	561	58	20	14	15	39.97	25.56	2.31	0.88	0.75	26.8433	1.31333	0.0810466	-3.62511	8.75E-17	1.81E-14	yes	down	XP_002185461.1(predicted protein [Phaeodactylum tricornutum CCAP 1055/1])	GO:0016021(cellular_component:integral component of membrane)	K08994	yneE, BEST		COG3781(S:Function unknown)	COG3781(-)	PF01062.22(Bestrophin:Bestrophin, RFP-TM, chloride channel)	sp|Q8YSU5|Y2987_NOSS1(UPF0187 protein alr2987 OS=Nostoc sp. (strain PCC 7120 / SAG 25.82 / UTEX 2576) OX=103690 GN=alr2987 PE=3 SV=1)	7199237
gene-PHATRDRAFT_48673	PHATRDRAFT_48673	predicted protein	2835	10	61	51	22	21	9	0.19	1.23	1.08	0.41	0.43	0.23	0.833333	0.356667	0.841571	-0.248843	0.709903	0.824069	no	down	XP_002183243.1(predicted protein [Phaeodactylum tricornutum CCAP 1055/1])	GO:0016021(cellular_component:integral component of membrane)								7194906
gene-PHATRDRAFT_49624	PHATRDRAFT_49624	predicted protein	2568	0	0	0	0	0	0	0	0	0	0	0	0	0	0	1	0	1	1	no test	no test	XP_002184425.1(predicted protein [Phaeodactylum tricornutum CCAP 1055/1])	GO:0016021(cellular_component:integral component of membrane)								7198264
gene-PHATRDRAFT_47641	PHATRDRAFT_47641	predicted protein	2697	175	489	386	140	73	81	10.44	33.88	27.69	9.05	5.26	8.42	24.0033	7.57667	0.516921	-0.951984	0.0105353	0.0411515	no	down	XP_002181894.1(predicted protein [Phaeodactylum tricornutum CCAP 1055/1])	GO:0016021(cellular_component:integral component of membrane)				ENOG410YS4P(S:Function unknown)	ENOG410YS4P(-)			7202681
gene-PHATRDRAFT_42841	PHATRDRAFT_42841	predicted protein	3034	87	377	291	140	46	62	1.35	6.37	5.17	2.2	0.79	1.3	4.29667	1.43	0.596748	-0.744806	0.111664	0.239132	no	down	XP_002177259.1(predicted protein [Phaeodactylum tricornutum CCAP 1055/1])	GO:0005737(cellular_component:cytoplasm); GO:0016973(biological_process:poly(A)+ mRNA export from nucleus); GO:0044614(cellular_component:nuclear pore cytoplasmic filaments); GO:0006449(biological_process:regulation of translational termination); GO:0005643(cellular_component:nuclear pore); GO:0006446(biological_process:regulation of translational initiation); GO:0005543(molecular_function:phosph…	K18723	GLE1		ENOG410XT57(S:Function unknown)	ENOG410XT57(GLE1 RNA export mediator homolog (yeast))	PF07817.14(GLE1:GLE1-like protein); PF18044.2(zf-CCCH_4:CCCH-type zinc finger); PF00642.25(zf-CCCH:Zinc finger C-x8-C-x5-C-x3-H type (and similar)); PF18345.2(zf_CCCH_4:Zinc finger domain); PF14608.7(zf-CCCH_2:RNA-binding, Nab2-type zinc finger); PF16131.6(Torus:Torus domain)		7196438
gene-PHATRDRAFT_48539	Trx-h2	thioredoxin h	579	1120	1134	788	449	64	104	164.03	186.81	137.77	64.89	10.71	21.7	162.87	32.4333	0.272714	-1.87454	0.00108175	0.00683504	yes	down	XP_002183039.1(thioredoxin h [Phaeodactylum tricornutum CCAP 1055/1])	GO:0045454(biological_process:cell redox homeostasis); GO:0016021(cellular_component:integral component of membrane); GO:0015035(molecular_function:protein disulfide oxidoreductase activity); GO:0006662(biological_process:glycerol ether metabolic process); GO:0005623(cellular_component:cell)	K03671	trxA		COG0526(O:Posttranslational modification, protein turnover, chaperones); ENOG410YQ2G(O:Posttranslational modification, protein turnover, chaperones)	COG0526(Thioredoxin); ENOG410YQ2G(Thioredoxin)	PF00085.21(Thioredoxin:Thioredoxin); PF13098.7(Thioredoxin_2:Thioredoxin-like domain); PF14595.7(Thioredoxin_9:Thioredoxin); PF13905.7(Thioredoxin_8:Thioredoxin-like); PF13899.7(Thioredoxin_7:Thioredoxin-like); PF00578.22(AhpC-TSA:AhpC/TSA family)	sp|Q0D840|TRXH1_ORYSJ(Thioredoxin H1 OS=Oryza sativa subsp. japonica OX=39947 GN=TRXH PE=1 SV=1)	7194714
gene-PHATRDRAFT_44596	PHATRDRAFT_44596	predicted protein	866	143	323	269	247	124	115	11.17	27.87	24.5	19.26	10.9	12.43	21.18	14.1967	1.16719	0.22304	0.505481	0.668178	no	up	XP_002178342.1(predicted protein [Phaeodactylum tricornutum CCAP 1055/1])		K03946	NDUFA2	map00190(Oxidative phosphorylation)	ENOG41124JV(I:Lipid transport and metabolism)	ENOG41124JV(Accessory subunit of the mitochondrial membrane respiratory chain NADH dehydrogenase (Complex I), that is believed not to be involved in catalysis. Complex I functions in the transfer of electrons from NADH to the respiratory chain. The immediate electron acceptor for the enzyme is believed to be ubiquinone)			7198096
gene-PHATRDRAFT_48685	PHATRDRAFT_48685	predicted protein	1339	32	43	22	21	6	13	1.41	2.08	1.12	0.93	0.3	0.78	1.53667	0.67	0.674649	-0.56779	0.396122	0.571856	no	down	XP_002183253.1(predicted protein [Phaeodactylum tricornutum CCAP 1055/1])	GO:0042264(biological_process:peptidyl-aspartic acid hydroxylation); GO:0016021(cellular_component:integral component of membrane); GO:0018193(biological_process:peptidyl-amino acid modification); GO:0004597(molecular_function:peptide-aspartate beta-dioxygenase activity)	K00476	ASPH				PF05118.16(Asp_Arg_Hydrox:Aspartyl/Asparaginyl beta-hydroxylase)		7194916
gene-PHATRDRAFT_43751	PHATRDRAFT_43751	predicted protein	4467	183	367	292	199	103	96	2	4.37	3.65	2.2	1.25	1.42	3.34	1.62333	0.826632	-0.274682	0.413628	0.588916	no	down	XP_002177817.1(predicted protein [Phaeodactylum tricornutum CCAP 1055/1])									7197033
gene-PHATRDRAFT_14251	PHATRDRAFT_14251	predicted protein	168	71.5	22	21.5	40.5	0	2.5	419.09	202.05	251.61	251.09	0	36.41	290.917	95.8333	0.376301	-1.41004	0.221291	0.384447	no	down	XP_002181902.1(predicted protein, partial [Phaeodactylum tricornutum CCAP 1055/1])					ENOG410XYWE(S:Function unknown)	ENOG410XYWE(-)			7202686
gene-PHATRDRAFT_49478	PHATRDRAFT_49478	predicted protein	3864	138	368	374	354	104	156	1.79	5.18	5.53	4.64	1.5	2.73	4.16667	2.95667	1.21251	0.278002	0.502343	0.665963	no	up	XP_002184117.1(predicted protein [Phaeodactylum tricornutum CCAP 1055/1])	GO:0046872(molecular_function:metal ion binding)						PF17820.2(PDZ_6:PDZ domain); PF00595.25(PDZ:PDZ domain)		7195830
gene-PHATRDRAFT_38705	PHATRDRAFT_38705	predicted protein	1197	57	103	77	94	13	31	2.89	5.74	4.52	4.79	0.74	2.15	4.38333	2.56	0.898788	-0.153947	0.785125	0.872841	no	down	XP_002182752.1(predicted protein [Phaeodactylum tricornutum CCAP 1055/1])	GO:0016021(cellular_component:integral component of membrane)						PF00595.25(PDZ:PDZ domain); PF17820.2(PDZ_6:PDZ domain)		7203403
gene-PHATR_33325	PHATR_33325	predicted protein	750	36	67	71	46	17	20	2.54	5.2	5.82	3.34	1.35	2.01	4.52	2.23333	0.811988	-0.30047	0.528244	0.685333	no	down	XP_002186382.1(predicted protein [Phaeodactylum tricornutum CCAP 1055/1])					ENOG410ZQ9Z(O:Posttranslational modification, protein turnover, chaperones)	ENOG410ZQ9Z(akt interacting protein)	PF00179.27(UQ_con:Ubiquitin-conjugating enzyme)	sp|B0X6E8|AKTIP_CULQU(Protein crossbronx homolog OS=Culex quinquefasciatus OX=7176 GN=CPIJ015056 PE=3 SV=1)	7204393
gene-PHATRDRAFT_46516	PHATRDRAFT_46516	predicted protein	3233	15	57	47	22	69	26	0.24	1	0.86	0.36	1.23	0.56	0.7	0.716667	2.15679	1.10888	0.115175	0.244446	no	up	XP_002180860.1(predicted protein [Phaeodactylum tricornutum CCAP 1055/1])	GO:0051391(biological_process:tRNA acetylation); GO:0000049(molecular_function:tRNA binding); GO:0008080(molecular_function:N-acetyltransferase activity); GO:0005730(cellular_component:nucleolus); GO:0000154(biological_process:rRNA modification); GO:0016021(cellular_component:integral component of membrane); GO:0042274(biological_process:ribosomal small subunit biogenesis); GO:1904812(biological_…	K14521	NAT10, KRE33	map03008(Ribosome biogenesis in eukaryotes)	COG1444(S:Function unknown)	COG1444(Catalyzes the formation of N(4)-acetylcytidine (ac(4)C) at the wobble position of tRNA(Met), by using acetyl-CoA as an acetyl donor and ATP (or GTP) (By similarity))	PF13718.7(GNAT_acetyltr_2:GNAT acetyltransferase 2); PF13725.7(tRNA_bind_2:Possible tRNA binding domain); PF05127.15(Helicase_RecD:Helicase); PF08351.12(DUF1726:Domain of unknown function (DUF1726))	sp|Q8K224|NAT10_MOUSE(RNA cytidine acetyltransferase OS=Mus musculus OX=10090 GN=Nat10 PE=1 SV=1)	7201672
gene-PHATRDRAFT_38769	PHATRDRAFT_38769	predicted protein	504	14	25	34	12	4	5	2.66	5.39	7.81	2.23	0.87	1.38	5.28667	1.49333	0.489805	-1.02972	0.148663	0.292097	no	down	XP_002182784.1(predicted protein [Phaeodactylum tricornutum CCAP 1055/1])	GO:0016021(cellular_component:integral component of membrane)								7203800
gene-PHATRDRAFT_48623	PHATRDRAFT_48623	predicted protein	1969	8	37	15	9	1	0	0.22	1.13	0.48	0.25	0.03	0	0.61	0.0933333	0.252891	-1.98341	0.0727041	0.175822	no	down	XP_002183220.1(predicted protein [Phaeodactylum tricornutum CCAP 1055/1])							PF13646.7(HEAT_2:HEAT repeats)		7194831
gene-PHATRDRAFT_20899	PHATRDRAFT_20899	predicted protein	1881	86	220	183	105	22	27	2.53	7.07	6.18	3.11	0.72	1.08	5.26	1.63667	0.504242	-0.987812	0.0419885	0.116734	no	down	XP_002180899.1(predicted protein [Phaeodactylum tricornutum CCAP 1055/1])	GO:0005388(molecular_function:calcium-transporting ATPase activity); GO:0022857(molecular_function:transmembrane transporter activity); GO:0016021(cellular_component:integral component of membrane); GO:0005524(molecular_function:ATP binding)				ENOG410XT79(G:Carbohydrate transport and metabolism); ENOG41101S9(G:Carbohydrate transport and metabolism)	ENOG410XT79(Major facilitator superfamily domain containing 8); ENOG41101S9(Major facilitator superfamily domain containing 8)	PF07690.17(MFS_1:Major Facilitator Superfamily); PF00083.25(Sugar_tr:Sugar (and other) transporter)	sp|Q93ZQ5|SPXM3_ARATH(SPX domain-containing membrane protein At4g22990 OS=Arabidopsis thaliana OX=3702 GN=At4g22990 PE=2 SV=2)	7201858
gene-PHATR_46866	PHATR_46866	predicted protein	1762	1305	2054	1688	3687	4656	3353	41.47	71.25	61.58	117.92	164.96	144.68	58.1	142.52	4.4125	2.1416	9.60E-07	1.70E-05	yes	up	XP_002185926.1(predicted protein [Phaeodactylum tricornutum CCAP 1055/1])									7204424
gene-PHATRDRAFT_bd436	PHATRDRAFT_bd436	predicted protein	963	0	0	0	0	0	0	0	0	0	0	0	0	0	0	1	0	1	1	no test	no test	XP_002176253.1(predicted protein [Phaeodactylum tricornutum CCAP 1055/1])	GO:0016888(molecular_function:endodeoxyribonuclease activity, producing 5'-phosphomonoesters); GO:0008296(molecular_function:3'-5'-exodeoxyribonuclease activity); GO:0016788(molecular_function:hydrolase activity, acting on ester bonds)	K03424	tatD		COG0084(L:Replication, recombination and repair)	COG0084(tatd family)	PF01026.22(TatD_DNase:TatD related DNase)	sp|Q6P8M1|TATD1_MOUSE(Putative deoxyribonuclease TATDN1 OS=Mus musculus OX=10090 GN=Tatdn1 PE=1 SV=1)	7204895
gene-PHATRDRAFT_49216	PHATRDRAFT_49216	predicted protein	2085	74	141	146	153	551	184	0.92	2.08	2.07	1.92	9.9	4.14	1.69	5.32	5.16157	2.36781	0.000232896	0.0018849	yes	up	XP_002183956.1(predicted protein [Phaeodactylum tricornutum CCAP 1055/1])	GO:0016021(cellular_component:integral component of membrane)				ENOG410XPDX(S:Function unknown)	ENOG410XPDX(Calcium channel, voltage-dependent, alpha 2 delta subunit)	PF13519.7(VWA_2:von Willebrand factor type A domain); PF00092.29(VWA:von Willebrand factor type A domain); PF13768.7(VWA_3:von Willebrand factor type A domain); PF10138.10(vWA-TerF-like:vWA found in TerF C terminus)	sp|Q5RJF7|CA2D4_MOUSE(Voltage-dependent calcium channel subunit alpha-2/delta-4 OS=Mus musculus OX=10090 GN=Cacna2d4 PE=2 SV=1)	7195521
gene-PHATRDRAFT_46142	PHATRDRAFT_46142	predicted protein	1589	3	16	32	19	40	10	0.11	0.63	1.32	0.69	1.6	0.49	0.686667	0.926667	2.8651	1.51859	0.0731568	0.176636	no	up	XP_002180627.1(predicted protein [Phaeodactylum tricornutum CCAP 1055/1])	GO:0033314(biological_process:mitotic DNA replication checkpoint); GO:0007095(biological_process:mitotic G2 DNA damage checkpoint); GO:0006270(biological_process:DNA replication initiation)	K10728	TOPBP1	map03440(Homologous recombination)	ENOG410XPFH(S:Function unknown); ENOG4111RPS(S:Function unknown); ENOG41100Z2(S:Function unknown)	ENOG410XPFH(Topoisomerase (DNA) II binding protein 1); ENOG4111RPS(DNA repair); ENOG41100Z2(BRCA1 C Terminus (BRCT) domain)	PF12738.8(PTCB-BRCT:twin BRCT domain); PF00533.27(BRCT:BRCA1 C Terminus (BRCT) domain); PF16589.6(BRCT_2:BRCT domain, a BRCA1 C-terminus domain)	sp|Q6ZQF0|TOPB1_MOUSE(DNA topoisomerase 2-binding protein 1 OS=Mus musculus OX=10090 GN=Topbp1 PE=1 SV=2)	7201360
gene-PHATRDRAFT_50128	PHATRDRAFT_50128	predicted protein	1212	529	591	580	2403	4238	3023	26.43	32.39	33.47	120.47	237.02	206.66	30.7633	188.05	10.8362	3.43779	5.35E-11	3.10E-09	yes	up	XP_002184974.1(predicted protein [Phaeodactylum tricornutum CCAP 1055/1])									7198837
gene-PHATRDRAFT_48381	PHATRDRAFT_48381	predicted protein	2148	3	10	2	0	0	0	0.08	0.28	0.06	0	0	0	0.14	0	0.0703598	-3.8291	0.073114	1	no	down	XP_002182808.1(predicted protein [Phaeodactylum tricornutum CCAP 1055/1])	GO:0030836(biological_process:positive regulation of actin filament depolymerization); GO:0005739(cellular_component:mitochondrion); GO:0030864(cellular_component:cortical actin cytoskeleton); GO:0051015(molecular_function:actin filament binding); GO:0030042(biological_process:actin filament depolymerization); GO:0042643(cellular_component:actomyosin, actin portion)				ENOG410XQN1(S:Function unknown)	ENOG410XQN1(actin filament depolymerization)	PF00400.33(WD40:WD domain, G-beta repeat); PF10647.10(Gmad1:Lipoprotein LpqB beta-propeller domain)	sp|Q6DIF4|WDR1_XENTR(WD repeat-containing protein 1 OS=Xenopus tropicalis OX=8364 GN=wdr1 PE=2 SV=1)	7203645
gene-PHATRDRAFT_36197	PHATRDRAFT_36197	predicted protein	798	12	19	13	10	0	5	1.05	1.85	1.34	0.88	0	0.61	1.41333	0.496667	0.537045	-0.896885	0.367565	0.544441	no	down	XP_002180507.1(predicted protein [Phaeodactylum tricornutum CCAP 1055/1])	GO:0008168(molecular_function:methyltransferase activity); GO:0032259(biological_process:methylation)				ENOG4111VR4(S:Function unknown)	ENOG4111VR4(Uncharacterized conserved protein (DUF2358))	PF10184.10(DUF2358:Uncharacterized conserved protein (DUF2358))		7201472
gene-PHATRDRAFT_49728	PHATRDRAFT_49728	predicted protein	1482	1706	587	932	3642	1580	1228	66.54	25.04	41.83	142.8	68.82	65.24	44.47	92.2867	2.70112	1.43356	0.0194432	0.0653972	no	up	XP_002184564.1(predicted protein [Phaeodactylum tricornutum CCAP 1055/1])	GO:0016021(cellular_component:integral component of membrane)				ENOG4111TJJ(S:Function unknown); ENOG410XR8Y(S:Function unknown)	ENOG4111TJJ(-); ENOG410XR8Y(Conserved hypothetical, protein)		sp|Q9Y7X4|YGRG_SCHPO(Uncharacterized membrane protein C365.16 OS=Schizosaccharomyces pombe (strain 972 / ATCC 24843) OX=284812 GN=SPBC365.16 PE=4 SV=1)	7198421
gene-PHATRDRAFT_36590	PHATRDRAFT_36590	predicted protein	429	126	170	124	116	38	63	33.74	52.71	41.17	30.11	11.91	25.19	42.54	22.4033	0.845577	-0.241992	0.599307	0.741958	no	down	XP_002181083.1(predicted protein [Phaeodactylum tricornutum CCAP 1055/1])									7201724
gene-PHATRDRAFT_50361	PHATRDRAFT_50361	predicted protein	1103	132	141	123	152	66	25	7.44	8.73	8.02	8.59	4.17	1.93	8.06333	4.89667	0.899006	-0.153598	0.773471	0.865844	no	down	XP_002185324.1(predicted protein [Phaeodactylum tricornutum CCAP 1055/1])	GO:0016021(cellular_component:integral component of membrane)								7199186
gene-PHATR_44096	PHATR_44096	predicted protein	1693	1	7	11	4	0	2	0.03	0.25	0.42	0.13	0	0.09	0.233333	0.0733333	0.563392	-0.827788	0.564298	0.7139	no	down	XP_002186440.1(predicted protein [Phaeodactylum tricornutum CCAP 1055/1])	GO:0030488(biological_process:tRNA methylation); GO:0016423(molecular_function:tRNA (guanine) methyltransferase activity); GO:0003723(molecular_function:RNA binding); GO:0003676(molecular_function:nucleic acid binding); GO:0008168(molecular_function:methyltransferase activity); GO:0032259(biological_process:methylation)				COG0116(T:Signal transduction mechanisms)	COG0116(SRSF protein kinase)	PF01170.19(UPF0020:Putative RNA methylase family UPF0020)	sp|Q3A2U5|RLMKL_PELCD(Ribosomal RNA large subunit methyltransferase K/L OS=Pelobacter carbinolicus (strain DSM 2380 / NBRC 103641 / GraBd1) OX=338963 GN=rlmL PE=3 SV=1)	7204030
gene-PHATRDRAFT_47774	PHATRDRAFT_47774	predicted protein	1646	18.01	79.97	45.63	94.49	23.18	37.59	0.58	2.86	1.69	3.16	0.85	1.75	1.71	1.92	1.89176	0.919728	0.0958525	0.214484	no	up	XP_002182138.1(predicted protein [Phaeodactylum tricornutum CCAP 1055/1])									7202933
gene-PHATRDRAFT_bd1478	PHATRDRAFT_bd1478	predicted protein	1659	29	36	35	34	7	17	0.99	1.34	1.37	1.17	0.27	0.79	1.23333	0.743333	0.929811	-0.104991	0.864678	0.920562	no	down	XP_002176384.1(predicted protein [Phaeodactylum tricornutum CCAP 1055/1])	GO:0015074(biological_process:DNA integration); GO:0003676(molecular_function:nucleic acid binding)				COG2801(L:Replication, recombination and repair)	COG2801(Retrotransposon protein)			7205000
gene-PHATRDRAFT_34798	H2A-3a	histone H2A isoform 3a	381	178.61	248.89	143.49	169	338.63	80.23	64.06	105.13	65.3	58.21	144.41	44.17	78.1633	82.2633	1.88539	0.914862	0.142003	0.283166	no	up	XP_002179202.1(histone H2A isoform 3a [Phaeodactylum tricornutum CCAP 1055/1])	GO:0006325(biological_process:chromatin organization); GO:0006342(biological_process:chromatin silencing); GO:0005634(cellular_component:nucleus); GO:0003677(molecular_function:DNA binding); GO:0000790(cellular_component:nuclear chromatin); GO:0000786(cellular_component:nucleosome); GO:0046982(molecular_function:protein heterodimerization activity)	K11251	H2A		COG5262(B:Chromatin structure and dynamics)	COG5262(histone h2a)	PF16211.6(Histone_H2A_C:C-terminus of histone H2A); PF00125.25(Histone:Core histone H2A/H2B/H3/H4)	sp|Q9LHQ5|H2A2_ARATH(Probable histone H2A.2 OS=Arabidopsis thaliana OX=3702 GN=At3g20670 PE=1 SV=1)	7200215
gene-PHATRDRAFT_42732	PHATRDRAFT_42732	predicted protein	1227	6	22	10	4	1	4	0.3	1.19	0.57	0.2	0.06	0.27	0.686667	0.176667	0.45037	-1.15082	0.256148	0.425528	no	down	XP_002176684.1(predicted protein [Phaeodactylum tricornutum CCAP 1055/1])	GO:0016021(cellular_component:integral component of membrane); GO:0005654(cellular_component:nucleoplasm); GO:0005524(molecular_function:ATP binding); GO:0005634(cellular_component:nucleus); GO:0006396(biological_process:RNA processing); GO:0003963(molecular_function:RNA-3'-phosphate cyclase activity)	K01974	RTCA, rtcA		COG0430(A:RNA processing and modification)	COG0430(Catalyzes the conversion of 3'-phosphate to a 2',3'- cyclic phosphodiester at the end of RNA. The mechanism of action of the enzyme occurs in 3 steps (A) adenylation of the enzyme by ATP)	PF01137.22(RTC:RNA 3'-terminal phosphate cyclase); PF05189.14(RTC_insert:RNA 3'-terminal phosphate cyclase (RTC), insert domain)	sp|Q9D7H3|RTCA_MOUSE(RNA 3'-terminal phosphate cyclase OS=Mus musculus OX=10090 GN=RtcA PE=1 SV=2)	7196124
gene-PHATRDRAFT_23253	PHATRDRAFT_23253	multi antimicrobial extrusion family protein	1625	6	17	10	5	0	2	0.21	0.65	0.4	0.18	0	0.1	0.42	0.0933333	0.349988	-1.51462	0.188148	0.342755	no	down	XP_002184243.1(multi antimicrobial extrusion family protein [Phaeodactylum tricornutum CCAP 1055/1])	GO:0015297(molecular_function:antiporter activity); GO:0016021(cellular_component:integral component of membrane); GO:0042910(molecular_function:xenobiotic transporter activity)				COG0534(B:Chromatin structure and dynamics); COG0534(Q:Secondary metabolites biosynthesis, transport and catabolism)	COG0534(Histone deacetylase); COG0534(Histone deacetylase)	PF01554.19(MatE:MatE); PF14667.7(Polysacc_synt_C:Polysaccharide biosynthesis C-terminal domain)	sp|Q84K71|DTX44_ARATH(Protein DETOXIFICATION 44, chloroplastic OS=Arabidopsis thaliana OX=3702 GN=DTX44 PE=2 SV=1)	7195716
gene-PHATRDRAFT_9011	PHATRDRAFT_9011	predicted protein	585	40	111	90	77	34	28	5.75	17.95	15.44	10.93	5.58	5.73	13.0467	7.41333	1.00658	0.00946867	0.982665	0.990388	no	up	XP_002176676.1(predicted protein, partial [Phaeodactylum tricornutum CCAP 1055/1])	GO:0006457(biological_process:protein folding); GO:0043231(cellular_component:intracellular membrane-bounded organelle); GO:0008654(biological_process:phospholipid biosynthetic process); GO:0016021(cellular_component:integral component of membrane); GO:0051082(molecular_function:unfolded protein binding); GO:0042026(biological_process:protein refolding); GO:0004609(molecular_function:phosphatidyl…	K01802	E5.2.1.8		COG0652(S:Function unknown)	COG0652(TSR1, 20S rRNA accumulation, homolog (S. cerevisiae))	PF00160.22(Pro_isomerase:Cyclophilin type peptidyl-prolyl cis-trans isomerase/CLD)	sp|P54985|PPIA_BLAGE(Peptidyl-prolyl cis-trans isomerase OS=Blattella germanica OX=6973 GN=CYPA PE=2 SV=1)	7196116
gene-PHATRDRAFT_49077	PHATRDRAFT_49077	predicted protein	1289	0	0	0	0	0	0	0	0	0	0	0	0	0	0	1	0	1	1	no test	no test	XP_002183619.1(predicted protein [Phaeodactylum tricornutum CCAP 1055/1])									7195433
gene-PHATRDRAFT_40950	PHATRDRAFT_40950	predicted protein	939	0	0	0	0	2.5	0	0	0	0	0	0.2	0	0	0.0666667	11.4603	3.51858	0.360633	1	no	up	XP_002184946.1(predicted protein [Phaeodactylum tricornutum CCAP 1055/1])		K09967	K09967		COG3665(S:Function unknown)	COG3665(Urea carboxylase-associated protein)	PF09347.11(DUF1989:Domain of unknown function (DUF1989))	sp|Q10082|YAO3_SCHPO(Uncharacterized protein C11D3.03c OS=Schizosaccharomyces pombe (strain 972 / ATCC 24843) OX=284812 GN=SPAC11D3.03c PE=4 SV=1)	7198682
gene-PHATRDRAFT_54137	RAD51-g2	Rad51 DNA recombination/repair protein	1175	8	33	25	13	9	7	0.42	1.88	1.5	0.68	0.52	0.5	1.26667	0.566667	0.834287	-0.261384	0.706833	0.82172	no	down	XP_002177796.1(Rad51 DNA recombination/repair protein, partial [Phaeodactylum tricornutum CCAP 1055/1])	GO:0008094(molecular_function:DNA-dependent ATPase activity); GO:0006281(biological_process:DNA repair); GO:0016021(cellular_component:integral component of membrane); GO:0033065(cellular_component:Rad51C-XRCC3 complex); GO:0005739(cellular_component:mitochondrion); GO:0005657(cellular_component:replication fork); GO:0003677(molecular_function:DNA binding); GO:0033063(cellular_component:Rad51B-Ra…	K10870	RAD51L2, RAD51C	map03440(Homologous recombination)	COG0468(S:Function unknown)	COG0468(chromosome 15 open reading frame 41)	PF08423.12(Rad51:Rad51); PF13481.7(AAA_25:AAA domain); PF06745.14(ATPase:KaiC); PF03796.16(DnaB_C:DnaB-like helicase C terminal domain)	sp|Q924H5|RA51C_MOUSE(DNA repair protein RAD51 homolog 3 OS=Mus musculus OX=10090 GN=Rad51c PE=2 SV=1)	7197012
gene-PHATRDRAFT_47678	PHATRDRAFT_47678	predicted protein	1714	11	36	18	14	4	3	0.36	1.29	0.68	0.46	0.15	0.13	0.776667	0.246667	0.537375	-0.895999	0.249987	0.41894	no	down	XP_002181920.1(predicted protein [Phaeodactylum tricornutum CCAP 1055/1])	GO:0016757(molecular_function:transferase activity, transferring glycosyl groups)				ENOG41128MM(S:Function unknown)	ENOG41128MM(-)	PF04577.15(DUF563:Protein of unknown function (DUF563))		7202872
gene-PHATRDRAFT_45722	PHATRDRAFT_45722	predicted protein	2320	1163.12	2317.44	1895.03	2142.63	616.51	1080.39	26.99	58.57	50.34	50.12	15.92	33.92	45.3	33.32	1.21383	0.27957	0.472741	0.641765	no	up	XP_002180158.1(predicted protein [Phaeodactylum tricornutum CCAP 1055/1])							PF00856.29(SET:SET domain)		7200755
gene-PHATRDRAFT_48750	PHATRDRAFT_48750	predicted protein	2967	53	186	153	173	1962	270	0.91	3.53	3.03	3.01	37.64	6.31	2.49	15.6533	14.1508	3.82281	8.15E-06	0.000105203	yes	up	XP_002183301.1(predicted protein [Phaeodactylum tricornutum CCAP 1055/1])					COG5028(S:Function unknown)	COG5028(SH3 domain containing, Ysc84-like 1 (S. cerevisiae))	PF04815.16(Sec23_helical:Sec23/Sec24 helical domain)		7195032
gene-PHATRDRAFT_47218	PHATRDRAFT_47218	predicted protein	1860	7	40	33	22	7	5	0.21	1.3	1.13	0.66	0.23	0.2	0.88	0.363333	0.739881	-0.434634	0.555642	0.707966	no	down	XP_002181273.1(predicted protein [Phaeodactylum tricornutum CCAP 1055/1])	GO:0006857(biological_process:oligopeptide transport); GO:0071916(molecular_function:dipeptide transmembrane transporter activity); GO:0016021(cellular_component:integral component of membrane); GO:0015333(molecular_function:peptide:proton symporter activity); GO:0022857(molecular_function:transmembrane transporter activity); GO:1904680(molecular_function:peptide transmembrane transporter activit…	K03305	TC.POT		COG3104(S:Function unknown)	COG3104(-)	PF00854.22(PTR2:POT family); PF07690.17(MFS_1:Major Facilitator Superfamily)	sp|P91679|PEPT1_DROME(Peptide transporter family 1 OS=Drosophila melanogaster OX=7227 GN=yin PE=1 SV=2)	7202198
gene-PHATRDRAFT_4048	PHATRDRAFT_4048	predicted protein	687	0	1	4	1.65	0	0.98	0	0.12	0.52	0.18	0	0.15	0.213333	0.11	1.07243	0.100883	0.964435	1	no	up	XP_002182301.1(predicted protein, partial [Phaeodactylum tricornutum CCAP 1055/1])	GO:0017150(molecular_function:tRNA dihydrouridine synthase activity); GO:0046872(molecular_function:metal ion binding); GO:0050660(molecular_function:flavin adenine dinucleotide binding)	K05542	DUS1		COG0042(J:Translation, ribosomal structure and biogenesis)	COG0042(Catalyzes the synthesis of dihydrouridine a modified base found in the D-loop of most tRNAs (By similarity))	PF01207.18(Dus:Dihydrouridine synthase (Dus)); PF01180.22(DHO_dh:Dihydroorotate dehydrogenase)	sp|Q6P1R4|DUS1L_HUMAN(tRNA-dihydrouridine(16/17) synthase [NAD(P)(+)]-like OS=Homo sapiens OX=9606 GN=DUS1L PE=1 SV=1)	7198471
gene-PHATRDRAFT_38113	PHATRDRAFT_38113	predicted protein	1347	6	12	13	0	2	3	0.26	0.58	0.66	0	0.1	0.18	0.5	0.0933333	0.350904	-1.51085	0.22146	0.384589	no	down	XP_002182158.1(predicted protein [Phaeodactylum tricornutum CCAP 1055/1])	GO:0005737(cellular_component:cytoplasm); GO:0008457(molecular_function:beta-galactosyl-N-acetylglucosaminylgalactosylglucosyl-ceramide beta-1,3-acetylglucosaminyltransferase activity); GO:0008532(molecular_function:N-acetyllactosaminide beta-1,3-N-acetylglucosaminyltransferase activity); GO:0016021(cellular_component:integral component of membrane); GO:0016462(molecular_function:pyrophosphatase …				ENOG410ZRHB(S:Function unknown)	ENOG410ZRHB(-)			7202957
gene-PHATRDRAFT_43770	PHATRDRAFT_43770	predicted protein	1089	32	52	54	57	450	264	1.83	3.27	3.58	3.27	28.91	20.76	2.89333	17.6467	12.3101	3.62177	2.02E-06	3.23E-05	yes	up	XP_002177830.1(predicted protein [Phaeodactylum tricornutum CCAP 1055/1])	GO:0005737(cellular_component:cytoplasm); GO:0016787(molecular_function:hydrolase activity); GO:0019748(biological_process:secondary metabolic process); GO:0016831(molecular_function:carboxy-lyase activity)				ENOG4111ANK(S:Function unknown)	ENOG4111ANK(Amidohydrolase)	PF04909.15(Amidohydro_2:Amidohydrolase)		7197046
gene-PHATRDRAFT_40273	PHATRDRAFT_40273	predicted protein	1095	121	153	159	496	409	232	6.88	9.57	10.47	28.28	26.08	18.11	8.97333	24.1567	4.53447	2.18093	6.41E-08	1.64E-06	yes	up	XP_002184161.1(predicted protein [Phaeodactylum tricornutum CCAP 1055/1])							PF09409.11(PUB:PUB domain); PF00627.32(UBA:UBA/TS-N domain); PF02845.17(CUE:CUE domain)		7195868
gene-PHATR_33637	PHATR_33637	predicted protein	345	0	0	0	0	0	0.65	0	0	0	0	0	0.48	0	0.16	3.68143	1.88027	0.64405	1	no	up	XP_002186252.1(predicted protein [Phaeodactylum tricornutum CCAP 1055/1])	GO:0016021(cellular_component:integral component of membrane); GO:0003676(molecular_function:nucleic acid binding)								7204075
gene-PHATRDRAFT_25549	PHATRDRAFT_25549	predicted protein	1564	4	4	1	8	4	2	0.15	0.16	0.04	0.29	0.16	0.1	0.116667	0.183333	2.36351	1.24093	0.300922	0.476669	no	up	XP_002178149.1(predicted protein, partial [Phaeodactylum tricornutum CCAP 1055/1])	GO:0005730(cellular_component:nucleolus); GO:0004386(molecular_function:helicase activity); GO:0003724(molecular_function:RNA helicase activity); GO:0003723(molecular_function:RNA binding); GO:0003676(molecular_function:nucleic acid binding); GO:0005524(molecular_function:ATP binding)	K14810	DDX56, DBP9		ENOG410XR15(L:Replication, recombination and repair)	ENOG410XR15(atp-dependent rna helicase)	PF00270.30(DEAD:DEAD/DEAH box helicase); PF00271.32(Helicase_C:Helicase conserved C-terminal domain); PF04851.16(ResIII:Type III restriction enzyme, res subunit)	sp|Q9D0R4|DDX56_MOUSE(Probable ATP-dependent RNA helicase DDX56 OS=Mus musculus OX=10090 GN=Ddx56 PE=2 SV=1)	7197289
gene-PHATRDRAFT_49713	PHATRDRAFT_49713	predicted protein	1491	0	6	9	3	1	4	0	0.25	0.4	0.12	0.04	0.21	0.216667	0.123333	1.1454	0.195849	0.890897	0.937001	no	up	XP_002184556.1(predicted protein [Phaeodactylum tricornutum CCAP 1055/1])									7198412
gene-PHATRDRAFT_45712	PHATRDRAFT_45712	predicted protein	1698	17.95	68.06	59.22	24.12	21.3	7.93	0.6	2.47	2.26	0.81	0.79	0.36	1.77667	0.653333	0.687357	-0.540868	0.369808	0.546696	no	down	XP_002179767.1(predicted protein [Phaeodactylum tricornutum CCAP 1055/1])	GO:0016757(molecular_function:transferase activity, transferring glycosyl groups)				COG0463(S:Function unknown)	COG0463(saccharopine dehydrogenase)	PF00535.27(Glycos_transf_2:Glycosyl transferase family 2); PF13704.7(Glyco_tranf_2_4:Glycosyl transferase family 2)	sp|Q67FW5|B3GNL_HUMAN(UDP-GlcNAc:betaGal beta-1,3-N-acetylglucosaminyltransferase-like protein 1 OS=Homo sapiens OX=9606 GN=B3GNTL1 PE=2 SV=2)	7200517
gene-PHATRDRAFT_48636	PHATRDRAFT_48636	glutathione peroxidase domain-containing protein	861	200	225.73	159.48	428.99	129.29	112.97	7.53	9.29	6.92	16.53	5.43	5.79	7.91333	9.25	1.67319	0.742605	0.117444	0.247759	no	up	XP_002183098.1(glutathione peroxidase domain-containing protein [Phaeodactylum tricornutum CCAP 1055/1])	GO:0006979(biological_process:response to oxidative stress); GO:0004602(molecular_function:glutathione peroxidase activity)	K00432;K05361	gpx, btuE, bsaA;GPX4	map00590(Arachidonic acid metabolism); map00480(Glutathione metabolism)	COG0386(K:Transcription)	COG0386(Cold shock protein)	PF00255.20(GSHPx:Glutathione peroxidase)	sp|O62327|GPX2_CAEEL(Glutathione peroxidase 2 OS=Caenorhabditis elegans OX=6239 GN=gpx-2 PE=3 SV=1)	7194837
gene-PHATRDRAFT_50322	PHATRDRAFT_50322	predicted protein	3748	41	150	125	87	52	46	0.56	2.24	1.96	1.21	0.79	0.85	1.58667	0.95	1.10452	0.143418	0.747589	0.849576	no	up	XP_002185169.1(predicted protein [Phaeodactylum tricornutum CCAP 1055/1])	GO:0071044(biological_process:histone mRNA catabolic process); GO:0071050(biological_process:snoRNA polyadenylation); GO:0005730(cellular_component:nucleolus); GO:0016021(cellular_component:integral component of membrane); GO:0051260(biological_process:protein homooligomerization); GO:0016779(molecular_function:nucleotidyltransferase activity); GO:0004652(molecular_function:polynucleotide adenyly…	K03514;K13210	PAPD5_7, TRF4;FUBP	map03018(RNA degradation)	COG5260(S:Function unknown); ENOG410XZYE(S:Function unknown)	COG5260(-); ENOG410XZYE(Far upstream element (FUSE) binding protein)	PF01909.24(NTP_transf_2:Nucleotidyltransferase domain); PF03828.20(PAP_assoc:Cid1 family poly A polymerase); PF19088.1(TUTase:TUTase nucleotidyltransferase domain); PF18765.2(Polbeta:Polymerase beta, Nucleotidyltransferase)	sp|Q5XG87|PAPD7_HUMAN(Terminal nucleotidyltransferase 4A OS=Homo sapiens OX=9606 GN=TENT4A PE=1 SV=3)	7198981
gene-PHATRDRAFT_48603	PHATRDRAFT_48603	flavin-containing amine oxidase	2156	12	43	26	44	23	7	0.3	1.18	0.75	1.12	0.65	0.24	0.743333	0.67	1.5581	0.639791	0.321185	0.496417	no	up	XP_002183075.1(flavin-containing amine oxidase [Phaeodactylum tricornutum CCAP 1055/1])	GO:0016540(biological_process:protein autoprocessing); GO:0016021(cellular_component:integral component of membrane); GO:0005739(cellular_component:mitochondrion); GO:0003677(molecular_function:DNA binding); GO:0008168(molecular_function:methyltransferase activity); GO:0032259(biological_process:methylation); GO:0016491(molecular_function:oxidoreductase activity)				ENOG410XSNC(S:Function unknown)	ENOG410XSNC(UPF0176 protein)	PF01593.25(Amino_oxidase:Flavin containing amine oxidoreductase); PF01266.25(DAO:FAD dependent oxidoreductase); PF13450.7(NAD_binding_8:NAD(P)-binding Rossmann-like domain); PF07992.15(Pyr_redox_2:Pyridine nucleotide-disulphide oxidoreductase)	sp|Q7XR46|PAO4_ORYSJ(Polyamine oxidase 4 OS=Oryza sativa subsp. japonica OX=39947 GN=PAO4 PE=1 SV=1)	7194872
gene-PHATRDRAFT_32528	PHATRDRAFT_32528	predicted protein	948	0	1	0	2	0	0	0	0.08	0	0.14	0	0	0.0266667	0.0466667	2.51298	1.3294	0.743169	1	no	up	XP_002177571.1(predicted protein [Phaeodactylum tricornutum CCAP 1055/1])									7197391
gene-PHATRDRAFT_31918	PHATRDRAFT_31918	predicted protein	714	282	281	242	148	71	55	16.91	20.17	18.89	10.7	4.49	4.94	18.6567	6.71	0.527965	-0.921485	0.0397973	0.112462	no	down	XP_002177251.1(predicted protein [Phaeodactylum tricornutum CCAP 1055/1])	GO:0016021(cellular_component:integral component of membrane)	K22145	TMEM18		ENOG41125VK(S:Function unknown)	ENOG41125VK(Transmembrane protein 18)	PF14770.7(TMEM18:Transmembrane protein 18)	sp|Q641M3|TMM18_DANRE(Transmembrane protein 18 OS=Danio rerio OX=7955 GN=tmem18 PE=2 SV=1)	7196488
gene-PHATR_10391	PHATR_10391	predicted protein	429	580.14	1021.13	531.47	178.01	20.15	23.14	155.36	316.58	176.47	46.2	6.32	9.25	216.137	20.59	0.14054	-2.83095	4.63E-06	6.52E-05	yes	down	XP_002186240.1(predicted protein, partial [Phaeodactylum tricornutum CCAP 1055/1])	GO:0008418(molecular_function:protein-N-terminal asparagine amidohydrolase activity); GO:0070773(molecular_function:protein-N-terminal glutamine amidohydrolase activity); GO:0005829(cellular_component:cytosol); GO:0006464(biological_process:cellular protein modification process); GO:0008168(molecular_function:methyltransferase activity); GO:0032259(biological_process:methylation); GO:0005634(cell…	K21286	NTAQ1		ENOG4111G3S(O:Posttranslational modification, protein turnover, chaperones)	ENOG4111G3S(Mediates the side-chain deamidation of N-terminal glutamine residues to glutamate, an important step in N-end rule pathway of protein degradation. Conversion of the resulting N- terminal glutamine to glutamate renders the protein susceptible to arginylation, polyubiquitination and degradation as specified by the N-end rule. Does not act on substrates with internal or C- terminal gluta…	PF09764.10(Nt_Gln_amidase:N-terminal glutamine amidase)	sp|Q3T0D3|NTAQ1_BOVIN(Protein N-terminal glutamine amidohydrolase OS=Bos taurus OX=9913 GN=WDYHV1 PE=1 SV=2)	7204063
gene-PHATRDRAFT_15442	PHATRDRAFT_15442	predicted protein	960	6	6	2	8	3	4	0.41	0.45	0.16	0.54	0.23	0.37	0.34	0.38	1.68067	0.749032	0.485629	0.652449	no	up	XP_002183382.1(predicted protein, partial [Phaeodactylum tricornutum CCAP 1055/1])	GO:0046872(molecular_function:metal ion binding); GO:0004722(molecular_function:protein serine/threonine phosphatase activity); GO:0004724(molecular_function:magnesium-dependent protein serine/threonine phosphatase activity)	K04461;K14803;K04457	PPM1B, PP2CB;PTC2_3;PPM1A, PP2CA		COG0631(T:Signal transduction mechanisms)	COG0631(Phosphatase)	PF00481.22(PP2C:Protein phosphatase 2C)	sp|P35815|PPM1B_RAT(Protein phosphatase 1B OS=Rattus norvegicus OX=10116 GN=Ppm1b PE=2 SV=1)	7194960
gene-PHATRDRAFT_48837	PHATRDRAFT_48837	predicted protein	1467	1	5	7	14	6	4	0.04	0.22	0.32	0.56	0.26	0.22	0.193333	0.346667	3.23334	1.69303	0.0859768	0.198937	no	up	XP_002183354.1(predicted protein [Phaeodactylum tricornutum CCAP 1055/1])	GO:0016021(cellular_component:integral component of membrane); GO:0008146(molecular_function:sulfotransferase activity)								7195136
gene-PHATRDRAFT_32823	PHATRDRAFT_32823	predicted protein	669	249.57	161.08	161.07	163.37	36.7	46.42	28.68	20.65	21.86	18.63	4.79	7.5	23.73	10.3067	0.581744	-0.781543	0.180396	0.333842	no	down	XP_002178025.1(predicted protein [Phaeodactylum tricornutum CCAP 1055/1])	GO:0016787(molecular_function:hydrolase activity); GO:0009396(biological_process:folic acid-containing compound biosynthetic process); GO:0005216(molecular_function:ion channel activity); GO:0035999(biological_process:tetrahydrofolate interconversion); GO:0005739(cellular_component:mitochondrion); GO:0030272(molecular_function:5-formyltetrahydrofolate cyclo-ligase activity); GO:0016740(molecular_…	K01934	MTHFS	map00670(One carbon pool by folate)	COG0212(H:Coenzyme transport and metabolism); COG2214(H:Coenzyme transport and metabolism)	COG0212(5-formyltetrahydrofolate cyclo-ligase); COG2214(5-formyltetrahydrofolate cyclo-ligase)	PF01812.21(5-FTHF_cyc-lig:5-formyltetrahydrofolate cyclo-ligase family)	sp|Q9D110|MTHFS_MOUSE(5-formyltetrahydrofolate cyclo-ligase OS=Mus musculus OX=10090 GN=Mthfs PE=2 SV=2)	7197462
gene-PHATRDRAFT_40382	PHATRDRAFT_40382	predicted protein	849	646	660	514	266	76	73	51.88	58.6	48.18	21.32	6.88	8.12	52.8867	12.1067	0.32916	-1.60314	0.000811068	0.00535517	yes	down	XP_002184332.1(predicted protein [Phaeodactylum tricornutum CCAP 1055/1])	GO:0003824(molecular_function:catalytic activity); GO:0030170(molecular_function:pyridoxal phosphate binding); GO:0030151(molecular_function:molybdenum ion binding)				COG2258(S:Function unknown)	COG2258(mosc domain containing protein)			7198268
gene-PHATRDRAFT_14161	PHATRDRAFT_14161	helicase_3	1620	27	53	44	76	19	35	0.95	2.03	1.77	2.68	0.74	1.67	1.58333	1.69667	1.75316	0.809961	0.112674	0.240709	no	up	XP_002181979.1(helicase_3, partial [Phaeodactylum tricornutum CCAP 1055/1])	GO:0003724(molecular_function:RNA helicase activity); GO:0003723(molecular_function:RNA binding); GO:0005524(molecular_function:ATP binding); GO:0004386(molecular_function:helicase activity)	K14806	DDX31, DBP7		ENOG410XNT7(L:Replication, recombination and repair)	ENOG410XNT7(atp-dependent rna helicase)	PF00270.30(DEAD:DEAD/DEAH box helicase); PF00271.32(Helicase_C:Helicase conserved C-terminal domain); PF13959.7(DUF4217:Domain of unknown function (DUF4217)); PF04851.16(ResIII:Type III restriction enzyme, res subunit)	sp|Q7XJN0|RH17_ARATH(DEAD-box ATP-dependent RNA helicase 17 OS=Arabidopsis thaliana OX=3702 GN=RH17 PE=2 SV=1)	7202750
gene-PHATRDRAFT_19482	sufS	cysteine desulfurase for iron-sulfur cluster formation suf	1783	121	244	261	121	57	66	2.9	6.38	7.17	3.1	1.73	2.37	5.48333	2.4	0.693215	-0.528625	0.157064	0.303238	no	down	XP_002178841.1(cysteine desulfurase for iron-sulfur cluster formation suf [Phaeodactylum tricornutum CCAP 1055/1])	GO:0006534(biological_process:cysteine metabolic process); GO:0031071(molecular_function:cysteine desulfurase activity); GO:0030170(molecular_function:pyridoxal phosphate binding); GO:0009000(molecular_function:selenocysteine lyase activity)	K11717	sufS	map00450(Selenocompound metabolism)	COG0520(S:Function unknown)	COG0520(PDGFA associated protein 1)	PF00266.20(Aminotran_5:Aminotransferase class-V); PF01053.21(Cys_Met_Meta_PP:Cys/Met metabolism PLP-dependent enzyme); PF01041.18(DegT_DnrJ_EryC1:DegT/DnrJ/EryC1/StrS aminotransferase family)	sp|Q93WX6|CNIF1_ARATH(Cysteine desulfurase 1, chloroplastic OS=Arabidopsis thaliana OX=3702 GN=NFS2 PE=1 SV=1)	7199850
gene-PHATRDRAFT_42596	PHATRDRAFT_42596	predicted protein	2304	277.76	412.35	376.45	381.54	3397.01	1174.42	4.39	7.11	6.91	6.17	59.34	25.15	6.13667	30.22	9.90734	3.3085	1.37E-05	0.000162852	yes	up	XP_002176603.1(predicted protein [Phaeodactylum tricornutum CCAP 1055/1])	GO:0005737(cellular_component:cytoplasm); GO:0016021(cellular_component:integral component of membrane); GO:0005096(molecular_function:GTPase activator activity); GO:0008270(molecular_function:zinc ion binding); GO:0061630(molecular_function:ubiquitin protein ligase activity); GO:0000209(biological_process:protein polyubiquitination)						PF12906.8(RINGv:RING-variant domain); PF01753.19(zf-MYND:MYND finger)		7196283
gene-PHATRDRAFT_35869	PHATRDRAFT_35869	predicted protein	1605	12	155	83	30	14	13	0.43	6.01	3.38	1.07	0.55	0.63	3.27333	0.75	0.448113	-1.15807	0.0991711	0.220179	no	down	XP_002180350.1(predicted protein [Phaeodactylum tricornutum CCAP 1055/1])	GO:0016787(molecular_function:hydrolase activity)	chx;oas;pcw;K11407	;;;HDAC6		COG0123(O:Posttranslational modification, protein turnover, chaperones)	COG0123(The proteasome is a multicatalytic proteinase complex which is characterized by its ability to cleave peptides with Arg, Phe, Tyr, Leu, and Glu adjacent to the leaving group at neutral or slightly basic pH. The proteasome has an ATP-dependent proteolytic activity (By similarity))	PF00850.20(Hist_deacetyl:Histone deacetylase domain)	sp|Q9UBN7|HDAC6_HUMAN(Histone deacetylase 6 OS=Homo sapiens OX=9606 GN=HDAC6 PE=1 SV=2)	7200864
gene-PHATRDRAFT_39247	PHATRDRAFT_39247	predicted protein	1293	4	30	32	20	18	11	0.18	1.51	1.7	0.93	0.93	0.69	1.13	0.85	1.49141	0.576681	0.428584	0.602035	no	up	XP_002183273.1(predicted protein [Phaeodactylum tricornutum CCAP 1055/1])	GO:0005737(cellular_component:cytoplasm); GO:0016021(cellular_component:integral component of membrane); GO:0016491(molecular_function:oxidoreductase activity)				COG0665(S:Function unknown)	COG0665(Bacterial Ig-like domain protein)	PF01266.25(DAO:FAD dependent oxidoreductase); PF13450.7(NAD_binding_8:NAD(P)-binding Rossmann-like domain); PF13454.7(NAD_binding_9:FAD-NAD(P)-binding)	sp|Q5L2C2|GLYOX_GEOKA(Glycine oxidase OS=Geobacillus kaustophilus (strain HTA426) OX=235909 GN=thiO PE=1 SV=1)	7195185
gene-PHATRDRAFT_54088	PHATRDRAFT_54088	predicted protein	5481	1223.68	3059.98	2616.21	1717.04	1133.32	674.75	6.75	23.03	19.92	9.58	6.93	5	16.5667	7.17	0.918705	-0.122326	0.722252	0.832524	no	down	XP_002177924.1(predicted protein [Phaeodactylum tricornutum CCAP 1055/1])	GO:0016021(cellular_component:integral component of membrane); GO:0005524(molecular_function:ATP binding)				ENOG410ZQ99(S:Function unknown)	ENOG410ZQ99(-)			7197430
gene-PHATRDRAFT_49088	PHATRDRAFT_49088	predicted protein	678	290.45	42.61	115.07	798.06	561	340.93	29.71	4.63	13.51	77.85	49.9	39.6	15.95	55.7833	5.10387	2.35159	0.00191814	0.0107475	yes	up	XP_002183629.1(predicted protein [Phaeodactylum tricornutum CCAP 1055/1])	GO:0016021(cellular_component:integral component of membrane)						PF04306.14(DUF456:Protein of unknown function (DUF456)); PF06897.13(DUF1269:Protein of unknown function (DUF1269))		7195443
gene-PHATRDRAFT_29317	CUL1_3	CULlin protein 1	2548	1975	4483	3487	1977	1728	1358	41.28	102	83.36	41.67	40.18	38.37	75.5467	40.0733	0.968027	-0.0468803	0.896358	0.940014	no	down	XP_002182637.1(CULlin protein 1 [Phaeodactylum tricornutum CCAP 1055/1])	GO:0031461(cellular_component:cullin-RING ubiquitin ligase complex); GO:0031625(molecular_function:ubiquitin protein ligase binding); GO:0006511(biological_process:ubiquitin-dependent protein catabolic process)	K03347	CUL1, CDC53	map04120(Ubiquitin mediated proteolysis); map04141(Protein processing in endoplasmic reticulum)	COG5647(O:Posttranslational modification, protein turnover, chaperones)	COG5647(cullin 1)	PF00888.23(Cullin:Cullin family); PF10557.10(Cullin_Nedd8:Cullin protein neddylation domain)	sp|Q94AH6|CUL1_ARATH(Cullin-1 OS=Arabidopsis thaliana OX=3702 GN=CUL1 PE=1 SV=1)	7203466
gene-PHATRDRAFT_47418	PHATRDRAFT_47418	predicted protein	2607	5	29	47	9	4	1	0.1	0.64	1.1	0.18	0.09	0.03	0.613333	0.1	0.30419	-1.71696	0.0675431	0.166395	no	down	XP_002181587.1(predicted protein [Phaeodactylum tricornutum CCAP 1055/1])									7202452
gene-PHATRDRAFT_9860	PHATRDRAFT_9860	predicted protein	954	1	16	6	4	4	1	0.07	1.2	0.48	0.27	0.31	0.09	0.583333	0.223333	0.783652	-0.351715	0.774331	0.865915	no	down	XP_002177544.1(predicted protein, partial [Phaeodactylum tricornutum CCAP 1055/1])	GO:0035098(cellular_component:ESC/E(Z) complex); GO:0070734(biological_process:histone H3-K27 methylation); GO:0000122(biological_process:negative regulation of transcription from RNA polymerase II promoter); GO:0006342(biological_process:chromatin silencing); GO:0008017(molecular_function:microtubule binding); GO:0007018(biological_process:microtubule-based movement); GO:0006265(biological_proce…	K11462	EED		ENOG410XRQI(S:Function unknown)	ENOG410XRQI(haloacid dehalogenase-like hydrolase)	PF00400.33(WD40:WD domain, G-beta repeat); PF12894.8(ANAPC4_WD40:Anaphase-promoting complex subunit 4 WD40 domain)	sp|Q8UUP2|EEDA_XENLA(Polycomb protein eed-A OS=Xenopus laevis OX=8355 GN=eed-a PE=1 SV=1)	7197069
gene-PHATRDRAFT_48846	PHATRDRAFT_48846	predicted protein	2039	61	125	162	101	296	140	1.64	3.66	4.99	2.73	8.85	5.09	3.43	5.55667	3.28479	1.7158	0.00528729	0.0240824	yes	up	XP_002183358.1(predicted protein [Phaeodactylum tricornutum CCAP 1055/1])	GO:0016021(cellular_component:integral component of membrane)				COG4624(C:Energy production and conversion)	COG4624(metallo-sulfur cluster assembly)	PF02906.15(Fe_hyd_lg_C:Iron only hydrogenase large subunit, C-terminal domain)	sp|A8WH18|NARFL_XENTR(Cytosolic Fe-S cluster assembly factor narfl OS=Xenopus tropicalis OX=8364 GN=narfl PE=2 SV=1)	7195089
gene-PHATRDRAFT_25127	NDK3	nucleoside diphosphate kinase 3	753	10	29	23	9	4	1	0.96	3.08	2.58	0.86	0.43	0.13	2.20667	0.473333	0.378969	-1.39985	0.0974078	0.217217	no	down	XP_002177536.1(nucleoside diphosphate kinase 3 [Phaeodactylum tricornutum CCAP 1055/1])	GO:0006220(biological_process:pyrimidine nucleotide metabolic process); GO:0006228(biological_process:UTP biosynthetic process); GO:0006163(biological_process:purine nucleotide metabolic process); GO:0006241(biological_process:CTP biosynthetic process); GO:0004550(molecular_function:nucleoside diphosphate kinase activity); GO:0005524(molecular_function:ATP binding); GO:0006183(biological_process:…	K00940	ndk, NME	map00240(Pyrimidine metabolism); map00230(Purine metabolism)	COG0105(L:Replication, recombination and repair)	COG0105(Retrotransposon protein)	PF00334.20(NDK:Nucleoside diphosphate kinase)	sp|Q9UUY8|NDK_NEUCR(Nucleoside diphosphate kinase OS=Neurospora crassa (strain ATCC 24698 / 74-OR23-1A / CBS 708.71 / DSM 1257 / FGSC 987) OX=367110 GN=ndk-1 PE=2 SV=2)	7196613
gene-PHATRDRAFT_34003	PHATRDRAFT_34003	predicted protein	1353	3573.32	8579.35	5556.2	4557.01	2297.85	2577.94	72.29	223.9	143.01	82.58	49.48	59.42	146.4	63.8267	0.961159	-0.0571533	0.863261	0.920336	no	down	XP_002178589.1(predicted protein [Phaeodactylum tricornutum CCAP 1055/1])	GO:0061630(molecular_function:ubiquitin protein ligase activity); GO:0016021(cellular_component:integral component of membrane); GO:0006511(biological_process:ubiquitin-dependent protein catabolic process); GO:0016746(molecular_function:transferase activity, transferring acyl groups); GO:0008270(molecular_function:zinc ion binding)	K22753;K19040	RNF6;ATL76S		ENOG41121N2(G:Carbohydrate transport and metabolism); ENOG410Z5DF(G:Carbohydrate transport and metabolism)	ENOG41121N2(trap dicarboxylate transporter dctm subunit); ENOG410Z5DF(trap dicarboxylate transporter dctm subunit)	PF13639.7(zf-RING_2:Ring finger domain); PF17123.6(zf-RING_11:RING-like zinc finger); PF12678.8(zf-rbx1:RING-H2 zinc finger domain); PF00097.26(zf-C3HC4:Zinc finger, C3HC4 type (RING finger)); PF13445.7(zf-RING_UBOX:RING-type zinc-finger); PF13923.7(zf-C3HC4_2:Zinc finger, C3HC4 type (RING finger))	sp|Q9M622|RMR1_ARATH(Receptor homology region, transmembrane domain- and RING domain-containing protein 1 OS=Arabidopsis thaliana OX=3702 GN=RMR1 PE=2 SV=1)	7198072
gene-PHATRDRAFT_6915	PHATRDRAFT_6915	predicted protein	417	2	9	5	3	2	3	0.57	2.99	1.78	0.83	0.67	1.29	1.78	0.93	0.986296	-0.0199081	0.986508	0.992413	no	down	XP_002176658.1(predicted protein, partial [Phaeodactylum tricornutum CCAP 1055/1])	GO:0032259(biological_process:methylation); GO:0005634(cellular_component:nucleus); GO:0035097(cellular_component:histone methyltransferase complex); GO:0045893(biological_process:positive regulation of transcription, DNA-templated); GO:0051568(biological_process:histone H3-K4 methylation); GO:0008168(molecular_function:methyltransferase activity); GO:0046872(molecular_function:metal ion binding)…	K11422	SETD1, SET1	map00310(Lysine degradation)	COG2940(A:RNA processing and modification)	COG2940(Splicing factor 3b subunit)	PF00856.29(SET:SET domain)	sp|Q4WNH8|SET1_ASPFU(Histone-lysine N-methyltransferase, H3 lysine-4 specific OS=Neosartorya fumigata (strain ATCC MYA-4609 / Af293 / CBS 101355 / FGSC A1100) OX=330879 GN=set1 PE=3 SV=1)	7196101
gene-PHATRDRAFT_38891	PHATRDRAFT_38891	predicted protein	1122	38	147	153	53	19	13	2.1	8.9	9.76	2.93	1.17	0.98	6.92	1.69333	0.434554	-1.20239	0.0263148	0.0821943	no	down	XP_002182969.1(predicted protein [Phaeodactylum tricornutum CCAP 1055/1])	GO:0000105(biological_process:histidine biosynthetic process); GO:0030170(molecular_function:pyridoxal phosphate binding); GO:0004400(molecular_function:histidinol-phosphate transaminase activity)	K00817	hisC	map00340(Histidine metabolism); map00400(Phenylalanine, tyrosine and tryptophan biosynthesis); map00360(Phenylalanine metabolism); map00350(Tyrosine metabolism)	COG0079(E:Amino acid transport and metabolism)	COG0079(Imidazole acetol-phosphate transaminase)	PF00155.22(Aminotran_1_2:Aminotransferase class I and II); PF01053.21(Cys_Met_Meta_PP:Cys/Met metabolism PLP-dependent enzyme)	sp|P36605|HIS8_SCHPO(Histidinol-phosphate aminotransferase OS=Schizosaccharomyces pombe (strain 972 / ATCC 24843) OX=284812 GN=his3 PE=3 SV=1)	7203616
gene-PHATRDRAFT_38085	PHATRDRAFT_38085	predicted protein	1860	30	160	340	650	323	166	0.9	5.21	11.64	19.53	10.74	6.72	5.91667	12.33	3.89656	1.9622	0.00201142	0.0111444	yes	up	XP_002182146.1(predicted protein [Phaeodactylum tricornutum CCAP 1055/1])	GO:0010266(biological_process:response to vitamin B1); GO:0009570(cellular_component:chloroplast stroma); GO:0051536(molecular_function:iron-sulfur cluster binding); GO:0016830(molecular_function:carbon-carbon lyase activity); GO:0019904(molecular_function:protein domain specific binding); GO:0009228(biological_process:thiamine biosynthetic process)	K03147	thiC	map00730(Thiamine metabolism)	COG0422(H:Coenzyme transport and metabolism)	COG0422(thiamine diphosphate biosynthetic process)	PF01964.19(ThiC_Rad_SAM:Radical SAM ThiC family); PF13667.7(ThiC-associated:ThiC-associated domain)	sp|O82392|THIC_ARATH(Phosphomethylpyrimidine synthase, chloroplastic OS=Arabidopsis thaliana OX=3702 GN=THIC PE=1 SV=1)	7203036
gene-PHATRDRAFT_37466	PHATRDRAFT_37466	predicted protein	1194	0	1	1	0	0	1	0	0.06	0.06	0	0	0.07	0.04	0.0233333	1.11822	0.161208	0.961026	1	no	up	XP_002181680.1(predicted protein [Phaeodactylum tricornutum CCAP 1055/1])	GO:0050662(molecular_function:coenzyme binding); GO:0003978(molecular_function:UDP-glucose 4-epimerase activity); GO:0016021(cellular_component:integral component of membrane); GO:0016853(molecular_function:isomerase activity); GO:0033499(biological_process:galactose catabolic process via UDP-galactose); GO:0003824(molecular_function:catalytic activity); GO:0019388(biological_process:galactose ca…				COG0451(U:Intracellular trafficking, secretion, and vesicular transport)	COG0451(NADH dehydrogenase (Ubiquinone) 1 alpha subcomplex)	PF01370.22(Epimerase:NAD dependent epimerase/dehydratase family); PF01073.20(3Beta_HSD:3-beta hydroxysteroid dehydrogenase/isomerase family); PF07993.13(NAD_binding_4:Male sterility protein)	sp|Q9UT59|YKJ7_SCHPO(Putative uncharacterized oxidoreductase C513.07 OS=Schizosaccharomyces pombe (strain 972 / ATCC 24843) OX=284812 GN=SPAC513.07 PE=3 SV=1)	7202374
gene-PHATRDRAFT_47094	PHATRDRAFT_47094	predicted protein	1566	12	45	52	16	2	5	0.44	1.8	2.18	0.59	0.08	0.25	1.47333	0.306667	0.356892	-1.48644	0.053146	0.13925	no	down	XP_002181198.1(predicted protein [Phaeodactylum tricornutum CCAP 1055/1])	GO:0006310(biological_process:DNA recombination); GO:0051103(biological_process:DNA ligation involved in DNA repair); GO:0005524(molecular_function:ATP binding); GO:0006260(biological_process:DNA replication); GO:0003910(molecular_function:DNA ligase (ATP) activity); GO:0003677(molecular_function:DNA binding); GO:0016874(molecular_function:ligase activity); GO:0071897(biological_process:DNA biosy…	K10747	LIG1	map03430(Mismatch repair); map03410(Base excision repair); map03420(Nucleotide excision repair); map03030(DNA replication)	COG1236(S:Function unknown); COG1793(S:Function unknown)	COG1236(-); COG1793(-)	PF07522.15(DRMBL:DNA repair metallo-beta-lactamase); PF12706.8(Lactamase_B_2:Beta-lactamase superfamily domain)	sp|F4HPZ9|LIG6_ARATH(DNA ligase 6 OS=Arabidopsis thaliana OX=3702 GN=LIG6 PE=2 SV=1)	7202010
gene-PHATRDRAFT_36398	PHATRDRAFT_36398	predicted protein	1161	131	208	504	283	5179	1662	6.91	12.05	30.75	14.98	306.07	120.13	16.57	147.06	19.4024	4.27816	1.30E-06	2.22E-05	yes	up	XP_002180809.1(predicted protein [Phaeodactylum tricornutum CCAP 1055/1])	GO:0016021(cellular_component:integral component of membrane); GO:0009446(biological_process:putrescine biosynthetic process); GO:0047632(molecular_function:agmatine deiminase activity); GO:0004668(molecular_function:protein-arginine deiminase activity)	K10536	aguA	map00330(Arginine and proline metabolism)	COG2957(E:Amino acid transport and metabolism)	COG2957(Agmatine deiminase)	PF04371.16(PAD_porph:Porphyromonas-type peptidyl-arginine deiminase)	sp|A6UY93|AGUA_PSEA7(Agmatine deiminase OS=Pseudomonas aeruginosa (strain PA7) OX=381754 GN=aguA PE=3 SV=1)	7201797
gene-PHATRDRAFT_34636	PHATRDRAFT_34636	predicted protein	525	0	2	0	2	6	1	0	0.4	0	0.34	1.21	0.25	0.133333	0.6	9.55454	3.25619	0.0878869	1	no	up	XP_002179119.1(predicted protein [Phaeodactylum tricornutum CCAP 1055/1])	GO:0016021(cellular_component:integral component of membrane)								7200062
gene-PHATRDRAFT_45280	PHATRDRAFT_45280	predicted protein	701	11	18	8	19	6	1	1.17	2.14	1.01	2.01	0.73	0.15	1.44	0.963333	1.01505	0.021544	0.98149	0.989752	no	up	XP_002179490.1(predicted protein [Phaeodactylum tricornutum CCAP 1055/1])							PF16058.6(Mucin-like:Mucin-like)		7200144
gene-PHATR_46718	PHATR_46718	predicted protein	684	3025	4766	2555	791	188	315	231.28	405.23	234.55	62.15	17.79	36.66	290.353	38.8667	0.194753	-2.36028	3.45E-07	6.99E-06	yes	down	XP_002185852.1(predicted protein [Phaeodactylum tricornutum CCAP 1055/1])									7204626
gene-PHATRDRAFT_48145	PHATRDRAFT_48145	predicted protein	1454	5	12	12	19	15	13	0.2	0.52	0.55	0.76	0.67	0.71	0.423333	0.713333	3.03854	1.60338	0.019001	0.06429	no	up	XP_002182665.1(predicted protein [Phaeodactylum tricornutum CCAP 1055/1])	GO:0016021(cellular_component:integral component of membrane)				COG0697(S:Function unknown)	COG0697(-)	PF00892.21(EamA:EamA-like transporter family)	sp|O29470|Y788_ARCFU(Uncharacterized transporter AF_0788 OS=Archaeoglobus fulgidus (strain ATCC 49558 / VC-16 / DSM 4304 / JCM 9628 / NBRC 100126) OX=224325 GN=AF_0788 PE=3 SV=1)	7203295
gene-PHATRDRAFT_12516	PHATRDRAFT_12516	predicted protein	441	12	34	14	23	6	6	3.02	9.86	4.34	5.62	1.76	2.24	5.74	3.20667	0.952619	-0.0700281	0.923178	0.954173	no	down	XP_002180074.1(predicted protein, partial [Phaeodactylum tricornutum CCAP 1055/1])	GO:0034247(biological_process:snoRNA splicing); GO:0046872(molecular_function:metal ion binding); GO:0005684(cellular_component:U2-type spliceosomal complex)	K13127	RNF113A, CWC24		COG5152(S:Function unknown)	COG5152(Ring finger protein)	PF13923.7(zf-C3HC4_2:Zinc finger, C3HC4 type (RING finger)); PF13445.7(zf-RING_UBOX:RING-type zinc-finger); PF15227.7(zf-C3HC4_4:zinc finger of C3HC4-type, RING); PF00097.26(zf-C3HC4:Zinc finger, C3HC4 type (RING finger)); PF14634.7(zf-RING_5:zinc-RING finger domain); PF13920.7(zf-C3HC4_3:Zinc finger, C3HC4 type (RING finger)); PF00642.25(zf-CCCH:Zinc finger C-x8-C-x5-C-x3-H type (and similar)); …	sp|Q6K4V3|C3H15_ORYSJ(Zinc finger CCCH domain-containing protein 15 OS=Oryza sativa subsp. japonica OX=39947 GN=Os02g0301000 PE=2 SV=1)	7201116
gene-PHATRDRAFT_50456	PHATRDRAFT_50456	predicted protein	1054	24	42	24	6	0	1	1.44	2.76	1.66	0.36	0	0.08	1.95333	0.146667	0.116694	-3.0992	0.00138978	0.00829748	yes	down	XP_002185382.1(predicted protein [Phaeodactylum tricornutum CCAP 1055/1])									7199310
gene-PHATRDRAFT_49384	PHATRDRAFT_49384	predicted protein	1691	6463.22	2453.89	8265.6	5940.52	2032.25	5090.64	215.5	89.35	316.55	199.31	75.58	230.64	207.133	168.51	1.2334	0.30264	0.63073	0.765281	no	up	XP_002184185.1(predicted protein [Phaeodactylum tricornutum CCAP 1055/1])	GO:0051184(molecular_function:cofactor transporter activity); GO:0022857(molecular_function:transmembrane transporter activity); GO:0016021(cellular_component:integral component of membrane)	K12306;K08220	MSFD7, SLC49A4;FLVCR, SLC49A1_2		ENOG410XSTK(S:Function unknown)	ENOG410XSTK(emp24/gp25L/p24 family/GOLD)	PF07690.17(MFS_1:Major Facilitator Superfamily)	sp|Q9Y5Y0|FLVC1_HUMAN(Feline leukemia virus subgroup C receptor-related protein 1 OS=Homo sapiens OX=9606 GN=FLVCR1 PE=1 SV=1)	7195775
gene-PHATRDRAFT_12544	PHATRDRAFT_12544	predicted protein	774	23	41	35	18	8	15	2.11	4.18	3.77	1.65	0.83	1.92	3.35333	1.46667	0.746873	-0.421065	0.482735	0.650297	no	down	XP_002180219.1(predicted protein, partial [Phaeodactylum tricornutum CCAP 1055/1])					ENOG410YE98(S:Function unknown); ENOG410XTFZ(S:Function unknown)	ENOG410YE98(-); ENOG410XTFZ(Conserved hypothetical, protein)			7200818
gene-PHATRDRAFT_30578	PHATRDRAFT_30578	predicted protein	1362	289	180	298	2939	7135	4081	12.49	8.52	14.84	127.59	344.66	240.64	11.95	237.63	34.1073	5.09201	3.20E-16	6.47E-14	yes	up	XP_002184490.1(predicted protein [Phaeodactylum tricornutum CCAP 1055/1])	GO:0016021(cellular_component:integral component of membrane)				COG1028(S:Function unknown)	COG1028(Dehydrogenase reductase)	PF00106.26(adh_short:short chain dehydrogenase); PF13561.7(adh_short_C2:Enoyl-(Acyl carrier protein) reductase); PF08659.11(KR:KR domain)	sp|Q17QW3|RDH14_BOVIN(Retinol dehydrogenase 14 OS=Bos taurus OX=9913 GN=RDH14 PE=2 SV=1)	7198433
gene-PHATRDRAFT_38388	PHATRDRAFT_38388	predicted protein	3834	2	0	0	0	0	0	0.03	0	0	0	0	0	0.01	0	0.34032	-1.55504	0.697541	1	no	down	XP_002182298.1(predicted protein [Phaeodactylum tricornutum CCAP 1055/1])	GO:0015074(biological_process:DNA integration); GO:0003676(molecular_function:nucleic acid binding)				ENOG4110SZB(S:Function unknown)	ENOG4110SZB(-)	PF00665.27(rve:Integrase core domain)		7203250
gene-PHATRDRAFT_45048	PHATRDRAFT_45048	predicted protein	1479	48	101	122	318	200	154	1.88	4.32	5.49	12.5	8.73	8.2	3.89667	9.81	4.47763	2.16274	8.96E-09	2.94E-07	yes	up	XP_002179129.1(predicted protein [Phaeodactylum tricornutum CCAP 1055/1])									7200067
gene-PHATRDRAFT_46307	PHATRDRAFT_46307	predicted protein	3002	22	60	55	29	1	5	0.38	1.14	1.1	0.51	0.02	0.12	0.873333	0.216667	0.380132	-1.39543	0.0834139	0.19449	no	down	XP_002180532.1(predicted protein [Phaeodactylum tricornutum CCAP 1055/1])									7201381
gene-PHATRDRAFT_47485	PHATRDRAFT_47485	fucoxanthin chlorophyll a/c protein, deviant	812	311.12	810.35	795.52	225.32	28.09	4.07	21.33	59.1	62.11	16.38	2.43	0.3	47.5133	6.37	0.179706	-2.47629	0.00231435	0.0124687	yes	down	XP_002181795.1(fucoxanthin chlorophyll a/c protein, deviant, partial [Phaeodactylum tricornutum CCAP 1055/1])	GO:0009535(cellular_component:chloroplast thylakoid membrane); GO:0016168(molecular_function:chlorophyll binding); GO:0016021(cellular_component:integral component of membrane); GO:0051537(molecular_function:2 iron, 2 sulfur cluster binding); GO:0018298(biological_process:protein-chromophore linkage); GO:0009768(biological_process:photosynthesis, light harvesting in photosystem I); GO:0009416(bio…				ENOG410XVD6(O:Posttranslational modification, protein turnover, chaperones)	ENOG410XVD6(Chlorophyll A-B binding protein)	PF00504.22(Chloroa_b-bind:Chlorophyll A-B binding protein)	sp|Q03965|L181_CHLMO(Chlorophyll a-b binding protein L1818, chloroplastic OS=Chlamydomonas moewusii OX=3054 GN=L1818 PE=2 SV=1)	7202270
gene-PHATRDRAFT_43779	PHATRDRAFT_43779	predicted protein	4022	62	309	306	130.26	38	40	0.75	4.03	4.19	1.58	0.51	0.65	2.99	0.913333	0.539682	-0.889819	0.0920847	0.208825	no	down	XP_002178145.1(predicted protein [Phaeodactylum tricornutum CCAP 1055/1])	GO:0017150(molecular_function:tRNA dihydrouridine synthase activity); GO:0046872(molecular_function:metal ion binding); GO:0050660(molecular_function:flavin adenine dinucleotide binding)	K06100	SYMPK	map03015(mRNA surveillance pathway)	ENOG410XQAS(S:Function unknown); ENOG410ZXF3(S:Function unknown)	ENOG410XQAS(Symplekin); ENOG410ZXF3(Symplekin tight junction protein C terminal)	PF12295.9(Symplekin_C:Symplekin tight junction protein C terminal); PF11935.9(DUF3453:Domain of unknown function (DUF3453))		7197054
gene-PHATRDRAFT_50045	PHATRDRAFT_50045	predicted protein	2226	156	475	447	372	109	131	3.36	11.14	11.02	8.08	2.61	3.82	8.50667	4.83667	0.971344	-0.041946	0.919883	0.952307	no	down	XP_002184843.1(predicted protein [Phaeodactylum tricornutum CCAP 1055/1])	GO:0005634(cellular_component:nucleus); GO:0003682(molecular_function:chromatin binding); GO:0008270(molecular_function:zinc ion binding); GO:0000981(molecular_function:RNA polymerase II transcription factor activity, sequence-specific DNA binding)						PF00172.19(Zn_clus:Fungal Zn(2)-Cys(6) binuclear cluster domain)		7198740
gene-PHATR_43804	PHATR_43804	predicted protein	1717	3	17	10	5	4	1	0.1	0.61	0.38	0.16	0.15	0.04	0.363333	0.116667	0.620867	-0.687645	0.515603	0.675556	no	down	XP_002186269.1(predicted protein [Phaeodactylum tricornutum CCAP 1055/1])	GO:0016021(cellular_component:integral component of membrane)								7203945
gene-PHATRDRAFT_43117	PHATRDRAFT_43117	predicted protein	1371	12	8	18	20	21	23	0.51	0.38	0.89	0.86	1.01	1.35	0.593333	1.07333	3.0886	1.62695	0.0213444	0.0703114	no	up	XP_002176903.1(predicted protein [Phaeodactylum tricornutum CCAP 1055/1])							PF14818.7(DUF4482:Domain of unknown function (DUF4482))		7196889
gene-PHATRDRAFT_45682	PHATRDRAFT_45682	predicted protein	2554	48	481	215	70	8	2	1	10.92	5.13	1.47	0.19	0.06	5.68333	0.573333	0.161553	-2.62992	0.002307	0.0124365	yes	down	XP_002179745.1(predicted protein [Phaeodactylum tricornutum CCAP 1055/1])	GO:0016021(cellular_component:integral component of membrane)				COG4886(S:Function unknown); ENOG410YUWK(S:Function unknown); ENOG410ZSC4(S:Function unknown); ENOG410YF7E(S:Function unknown); ENOG4111WB1(S:Function unknown)	COG4886(leucine Rich Repeat); ENOG410YUWK(-); ENOG410ZSC4(-); ENOG410YF7E(Leucine-rich repeat receptor-like protein kinase); ENOG4111WB1(Leucine Rich Repeat)			7200461
gene-PHATRDRAFT_45708	PHATRDRAFT_45708	predicted protein	1843	18.68	28.04	53.85	28.44	21.99	46.39	0.56	0.92	1.86	0.86	0.74	1.9	1.11333	1.16667	1.92242	0.942924	0.150741	0.295224	no	up	XP_002179763.1(predicted protein [Phaeodactylum tricornutum CCAP 1055/1])	GO:0016021(cellular_component:integral component of membrane)				ENOG410YU4D(S:Function unknown)	ENOG410YU4D(-)			7200479
gene-PHATRDRAFT_43271	PHATRDRAFT_43271	predicted protein	1147	93	163	98	22	3	9	4.98	9.59	6.07	1.18	0.18	0.66	6.88	0.673333	0.153064	-2.70779	4.74E-06	6.64E-05	yes	down	XP_002176990.1(predicted protein [Phaeodactylum tricornutum CCAP 1055/1])	GO:0016021(cellular_component:integral component of membrane); GO:0003884(molecular_function:D-amino-acid oxidase activity); GO:0008374(molecular_function:O-acyltransferase activity); GO:0044255(biological_process:cellular lipid metabolic process); GO:0046416(biological_process:D-amino acid metabolic process); GO:0071949(molecular_function:FAD binding); GO:0016491(molecular_function:oxidoreductas…	K00273	DAO, aao	map00472(D-Arginine and D-ornithine metabolism); map00330(Arginine and proline metabolism); map00260(Glycine, serine and threonine metabolism); map04146(Peroxisome)	ENOG410XZVR(E:Amino acid transport and metabolism); COG0665(E:Amino acid transport and metabolism)	ENOG410XZVR(FAD dependent oxidoreductase); COG0665(FAD dependent oxidoreductase)	PF01266.25(DAO:FAD dependent oxidoreductase); PF00890.25(FAD_binding_2:FAD binding domain)	sp|Q556W1|OXDD_DICDI(D-aspartate oxidase OS=Dictyostelium discoideum OX=44689 GN=ddo-1 PE=3 SV=1)	7196980
gene-PHATRDRAFT_47168	PHATRDRAFT_47168	predicted protein	4694	14	73	58	35	4	5	0.15	0.86	0.71	0.38	0.05	0.07	0.573333	0.166667	0.479297	-1.06101	0.163794	0.312323	no	down	XP_002181249.1(predicted protein [Phaeodactylum tricornutum CCAP 1055/1])									7202061
gene-PHATRDRAFT_32041	PHATRDRAFT_32041	predicted protein	1425	2	3	2	8	10	3	0.08	0.13	0.09	0.33	0.46	0.17	0.1	0.32	5.38429	2.42876	0.026247	0.0820387	no	up	XP_002176805.1(predicted protein [Phaeodactylum tricornutum CCAP 1055/1])									7196553
gene-PHATRDRAFT_46182	PHATRDRAFT_46182	predicted protein	1231	290	440	299	215	18	48	14.21	23.64	16.92	10.57	0.99	3.22	18.2567	4.92667	0.380732	-1.39315	0.024499	0.0779465	no	down	XP_002180447.1(predicted protein [Phaeodactylum tricornutum CCAP 1055/1])	GO:0019211(molecular_function:phosphatase activator activity); GO:0005524(molecular_function:ATP binding); GO:0004672(molecular_function:protein kinase activity)	K09707	K09707		COG3603(S:Function unknown)	COG3603(-)	PF13840.7(ACT_7:ACT domain)		7201257
gene-PHATRDRAFT_25379	PHATRDRAFT_25379	predicted protein	1070	366	525	613	895	417	245	21.46	33.84	41.64	52.57	27.42	19.72	32.3133	33.2367	1.66234	0.733219	0.0527809	0.138453	no	up	XP_002177719.1(predicted protein [Phaeodactylum tricornutum CCAP 1055/1])	GO:0055129(biological_process:L-proline biosynthetic process); GO:0004735(molecular_function:pyrroline-5-carboxylate reductase activity); GO:0006561(biological_process:proline biosynthetic process)	K00286	proC	map00330(Arginine and proline metabolism)	COG0345(E:Amino acid transport and metabolism)	COG0345(pyrroline-5-carboxylate reductase activity)	PF14748.7(P5CR_dimer:Pyrroline-5-carboxylate reductase dimerisation); PF03807.18(F420_oxidored:NADP oxidoreductase coenzyme F420-dependent)	sp|Q9HH99|P5CR_METAC(Pyrroline-5-carboxylate reductase OS=Methanosarcina acetivorans (strain ATCC 35395 / DSM 2834 / JCM 12185 / C2A) OX=188937 GN=proC PE=3 SV=1)	7197473
gene-PHATRDRAFT_44454	PHATRDRAFT_44454	predicted protein	1559	4085	3677	3661	9044	5177	7310	149.96	147.54	154.53	333.87	212.11	365.12	150.677	303.7	3.17992	1.66899	0.000282735	0.00221923	yes	up	XP_002178264.1(predicted protein [Phaeodactylum tricornutum CCAP 1055/1])		K06897	K06897	map00790(Folate biosynthesis)	COG1237(S:Function unknown)	COG1237(beta-lactamase domain protein)	PF00753.28(Lactamase_B:Metallo-beta-lactamase superfamily); PF12706.8(Lactamase_B_2:Beta-lactamase superfamily domain)	sp|Q57749|DHPSL_METJA(7,8-dihydropterin-6-methyl-4-(beta-D-ribofuranosyl)-aminobenzene-5'-phosphate synthase OS=Methanocaldococcus jannaschii (strain ATCC 43067 / DSM 2661 / JAL-1 / JCM 10045 / NBRC 100440) OX=243232 GN=MJ0301 PE=1 SV=1)	7197746
gene-PHATRDRAFT_31718	PHATRDRAFT_31718	predicted protein	1407	17	23	21	29	20	23	0.56	0.84	0.8	0.97	0.75	1.11	0.733333	0.943333	2.11496	1.08063	0.0590721	0.150543	no	up	XP_002176650.1(predicted protein [Phaeodactylum tricornutum CCAP 1055/1])	GO:0005737(cellular_component:cytoplasm); GO:0006177(biological_process:GMP biosynthetic process); GO:0003938(molecular_function:IMP dehydrogenase activity); GO:0000166(molecular_function:nucleotide binding); GO:0046872(molecular_function:metal ion binding); GO:0006183(biological_process:GTP biosynthetic process)	K00088	IMPDH, guaB	map00230(Purine metabolism)	COG0516(F:Nucleotide transport and metabolism); COG0517(S:Function unknown)	COG0516(Catalyzes the conversion of inosine 5'-phosphate (IMP) to xanthosine 5'-phosphate (XMP), the first committed and rate- limiting step in the de novo synthesis of guanine nucleotides, and therefore plays an important role in the regulation of cell growth (By similarity)); COG0517(Catalyzes the conversion of inosine 5'-phosphate (IMP) to xanthosine 5'-phosphate (XMP), the first committed and…	PF00478.26(IMPDH:IMP dehydrogenase / GMP reductase domain); PF03060.16(NMO:Nitronate monooxygenase); PF00571.29(CBS:CBS domain); PF01070.19(FMN_dh:FMN-dependent dehydrogenase)	sp|A0JNA3|IMDH1_BOVIN(Inosine-5'-monophosphate dehydrogenase 1 OS=Bos taurus OX=9913 GN=IMPDH1 PE=2 SV=2)	7196018
gene-PHATRDRAFT_21379	PHATRDRAFT_21379	predicted protein	1096	3	22	11	2	1	1	0.17	1.37	0.72	0.11	0.06	0.08	0.753333	0.0833333	0.213371	-2.22856	0.0726329	0.17573	no	down	XP_002181224.1(predicted protein [Phaeodactylum tricornutum CCAP 1055/1])	GO:0005347(molecular_function:ATP transmembrane transporter activity); GO:0016021(cellular_component:integral component of membrane)				ENOG410XQ00(S:Function unknown); ENOG4110BII(S:Function unknown)	ENOG410XQ00(-); ENOG4110BII(-)	PF00153.28(Mito_carr:Mitochondrial carrier protein)	sp|Q55E45|MCFE_DICDI(Mitochondrial substrate carrier family protein E OS=Dictyostelium discoideum OX=44689 GN=mcfE PE=3 SV=1)	7202036
gene-PHATRDRAFT_45641	PHATRDRAFT_45641	predicted protein	2603	9	13	36	35	59	32	0.18	0.29	0.84	0.72	1.34	0.88	0.436667	0.98	4.36641	2.12645	0.00189026	0.0106043	yes	up	XP_002179718.1(predicted protein [Phaeodactylum tricornutum CCAP 1055/1])	GO:0008168(molecular_function:methyltransferase activity); GO:0032259(biological_process:methylation)				ENOG410XY62(S:Function unknown)	ENOG410XY62(FtsJ-like methyltransferase)			7200434
gene-PHATR_41811	PHATR_41811	predicted protein	1437	9	69	64	48	34	27	0.36	3.06	2.98	1.95	1.54	1.49	2.13333	1.66	1.53686	0.619989	0.316282	0.491761	no	up	XP_002186218.1(predicted protein [Phaeodactylum tricornutum CCAP 1055/1])	GO:0008270(molecular_function:zinc ion binding)				ENOG410XTGX(S:Function unknown)	ENOG410XTGX(Protein of unknown function (DUF2009))	PF09418.11(DUF2009:Protein of unknown function (DUF2009))	sp|Q54BM8|U652_DICDI(UPF0652 protein OS=Dictyostelium discoideum OX=44689 GN=DDB_G0293552 PE=3 SV=1)	7204111
gene-PHATRDRAFT_50289	PHATRDRAFT_50289	predicted protein	676	1443	1957	1443	2080	532	569	163.1	246.63	192.48	233.3	68.21	90.35	200.737	130.62	0.973702	-0.0384483	0.929509	0.958132	no	down	XP_002185146.1(predicted protein [Phaeodactylum tricornutum CCAP 1055/1])									7199043
gene-PHATRDRAFT_49589	PHATRDRAFT_49589	predicted protein	1162	154	135	100	35	33	23	8.12	7.81	6.09	1.85	1.95	1.66	7.34	1.82	0.387848	-1.36644	0.0145709	0.05217	no	down	XP_002184310.1(predicted protein [Phaeodactylum tricornutum CCAP 1055/1])									7198203
gene-PHATRDRAFT_25218	PHATRDRAFT_25218	predicted protein	1828	3494	4538	5251	10849	24181	16241	106.38	150.77	183.45	332.54	820.63	671.08	146.867	608.083	7.73055	2.95057	6.52E-08	1.65E-06	yes	up	XP_002177598.1(predicted protein, partial [Phaeodactylum tricornutum CCAP 1055/1])	GO:0042626(molecular_function:ATPase activity, coupled to transmembrane movement of substances); GO:0016021(cellular_component:integral component of membrane); GO:0016887(molecular_function:ATPase activity); GO:0005886(cellular_component:plasma membrane); GO:0055085(biological_process:transmembrane transport); GO:0005524(molecular_function:ATP binding)	K21396	WHT		COG1131(V:Defense mechanisms)	COG1131((ABC) transporter)	PF01061.25(ABC2_membrane:ABC-2 type transporter); PF00005.28(ABC_tran:ABC transporter); PF19055.1(ABC2_membrane_7:ABC-2 type transporter); PF12698.8(ABC2_membrane_3:ABC-2 family transporter protein); PF03193.17(RsgA_GTPase:RsgA GTPase)	sp|Q64343|ABCG1_MOUSE(ATP-binding cassette sub-family G member 1 OS=Mus musculus OX=10090 GN=Abcg1 PE=1 SV=1)	7197127
gene-PHATR_46904	PHATR_46904	predicted protein	3544	83.23	420.99	214.16	143	214.2	114.63	1.21	6.67	3.56	2.1	3.47	2.25	3.81333	2.60667	1.40048	0.485917	0.378791	0.554842	no	up	XP_002185947.1(predicted protein [Phaeodactylum tricornutum CCAP 1055/1])	GO:0035556(biological_process:intracellular signal transduction); GO:0009190(biological_process:cyclic nucleotide biosynthetic process); GO:0005216(molecular_function:ion channel activity); GO:0016021(cellular_component:integral component of membrane)				ENOG41101WB(T:Signal transduction mechanisms)	ENOG41101WB(whole genome shotgun sequence)	PF00211.21(Guanylate_cyc:Adenylate and Guanylate cyclase catalytic domain)		7204446
gene-PHATRDRAFT_45515	PHATRDRAFT_45515	predicted protein	1086	165	190	226	123	27	53	9.49	12.01	15.05	7.09	1.74	4.18	12.1833	4.33667	0.546606	-0.871427	0.073451	0.177064	no	down	XP_002179640.1(predicted protein [Phaeodactylum tricornutum CCAP 1055/1])	GO:0003824(molecular_function:catalytic activity); GO:0016021(cellular_component:integral component of membrane); GO:0003954(molecular_function:NADH dehydrogenase activity); GO:1901006(biological_process:ubiquinone-6 biosynthetic process); GO:0050662(molecular_function:coenzyme binding)				ENOG410YZIC(S:Function unknown); ENOG410Z50X(S:Function unknown); COG0702(S:Function unknown)	ENOG410YZIC(-); ENOG410Z50X(-); COG0702(-)	PF13460.7(NAD_binding_10:NAD(P)H-binding); PF05368.14(NmrA:NmrA-like family); PF01370.22(Epimerase:NAD dependent epimerase/dehydratase family)	sp|Q9FVR6|Y1222_ARATH(Uncharacterized protein At1g32220, chloroplastic OS=Arabidopsis thaliana OX=3702 GN=At1g32220 PE=1 SV=1)	7200720
gene-PHATRDRAFT_20589	PHATRDRAFT_20589	predicted protein	1366	1	4	2	3	5	9	0.04	0.19	0.1	0.13	0.24	0.53	0.11	0.3	5.32021	2.41148	0.0430373	0.119141	no	up	XP_002180474.1(predicted protein [Phaeodactylum tricornutum CCAP 1055/1])	GO:0017183(biological_process:peptidyl-diphthamide biosynthetic process from peptidyl-histidine); GO:0016740(molecular_function:transferase activity)	K07561	DPH1, dph2		COG1736(J:Translation, ribosomal structure and biogenesis)	COG1736(diphthamide biosynthesis protein)	PF01866.18(Diphthamide_syn:Putative diphthamide synthesis protein)	sp|Q9BZG8|DPH1_HUMAN(2-(3-amino-3-carboxypropyl)histidine synthase subunit 1 OS=Homo sapiens OX=9606 GN=DPH1 PE=1 SV=2)	7201284
gene-PHATRDRAFT_46265	PHATRDRAFT_46265	predicted protein	1301	2565	3070	2857	5810	2012	2118	115.75	152.5	148.82	259.69	101.04	129.65	139.023	163.46	1.81606	0.860811	0.0242827	0.0774203	no	up	XP_002180503.1(predicted protein [Phaeodactylum tricornutum CCAP 1055/1])	GO:0003824(molecular_function:catalytic activity); GO:0016021(cellular_component:integral component of membrane); GO:0046872(molecular_function:metal ion binding); GO:0016491(molecular_function:oxidoreductase activity)				COG1335(Q:Secondary metabolites biosynthesis, transport and catabolism); ENOG410XNZY(U:Intracellular trafficking, secretion, and vesicular transport)	COG1335(isochorismatase); ENOG410XNZY(NADPH Oxidase)	PF13639.7(zf-RING_2:Ring finger domain); PF17123.6(zf-RING_11:RING-like zinc finger); PF11793.9(FANCL_C:FANCL C-terminal domain); PF13445.7(zf-RING_UBOX:RING-type zinc-finger); PF12861.8(zf-ANAPC11:Anaphase-promoting complex subunit 11 RING-H2 finger)		7201212
[truncated: 9,808 more rows]
