# Supplementary material for: Transcriptomic Responses of the Marine Diatom Phaeodactylum tricornutum to High Carbon and Low Nitrogen Stress
Source: Ecol Evol. 2026 Jan 9;16(1):e72754. doi: 10.1002/ece3.72754 (PMC12789813; doi:10.1002/ece3.72754)
Supplement: Supplementary file 6 — Table S6: Differentially expressed genes involved in specific metabolic pathways in the NC _ versus _ HC and NC _ versus _ LN experimental groups. [file ECE3-16-e72754-s002.xlsx]

## Sheet: 注释详情
0	Gene ID	FC（HC/NC)	log2FC(HC/NC)	FC(LN/NC)	log2FC(LN/NC)	Gene Name	KO name	Pathway Definition
1	gene-PHATRDRAFT_17895	0.223648	-2.1607	0.14853	-2.75117	PHATRDRAFT_17895	E5.1.3.15	Glycolysis / Gluconeogenesis
2	gene-PHATRDRAFT_13894	3.02643	1.59762	2.52313	1.33521	DHLTA_2	DLAT, aceF, pdhC	Citrate cycle (TCA cycle)
3	gene-PHATRDRAFT_17401	3.18519	1.67138	ns	ns	DHLTA_1	DLAT, aceF, pdhC	Citrate cycle (TCA cycle)
4	gene-PHATRDRAFT_54279	0.232569	-2.10427	0.00524855	-7.57386	FBPC4	FBP, fbp	Glycolysis / Gluconeogenesis/Pentose phosphate pathway/Carbon fixation in photosynthetic organisms
5	gene-PHATRDRAFT_31451	0.31201	-1.68034	0.294431	-1.764	FBPC3	FBP, fbp	Glycolysis / Gluconeogenesis/Pentose phosphate pathway/Carbon fixation in photosynthetic organisms
6	gene-PHATRDRAFT_23247	2.83841	1.50508	2.16586	1.11494	FBP	FBP, fbp	Glycolysis / Gluconeogenesis/Pentose phosphate pathway/Carbon fixation in photosynthetic organisms
7	gene-PHATRDRAFT_51286	2.42234	1.2764	2.2272	1.15523	PFK_1	pfkA, PFK	Glycolysis / Gluconeogenesis/Pentose phosphate pathway
8	gene-PHATRDRAFT_50424	4.82857	2.2716	4.02245	2.00807	PFK_2	pfkA, PFK	Glycolysis / Gluconeogenesis/Pentose phosphate pathway
9	gene-PHATRDRAFT_51289	2.30693	1.20597	ns	ns	FbaC5	ALDO	Glycolysis / Gluconeogenesis/Pentose phosphate pathway/Carbon fixation in photosynthetic organisms
10	gene-PHATRDRAFT_22993	0.204981	-2.28644	0.101314	-3.30309	FbaC2	FBA, fbaA	Glycolysis / Gluconeogenesis/Pentose phosphate pathway/Carbon fixation in photosynthetic organisms
11	gene-PHATRDRAFT_29014	4.61698	2.20695	2.44329	1.28883	Fba3	FBA, fbaA	Glycolysis / Gluconeogenesis/Pentose phosphate pathway/Carbon fixation in photosynthetic organisms
12	gene-PHATRDRAFT_23598	5.42342	2.4392	2.54371	1.34694	GAPDH_3	GAPDH, gapA	Glycolysis / Gluconeogenesis
13	gene-PHATRDRAFT_51128	8.18212	3.03247	ns	ns	GapC2a	GAPDH, gapA	Glycolysis / Gluconeogenesis
14	gene-PHATRDRAFT_35164	175.552	7.45576	188.571	7.55897	PGAM_7	PGAM, gpmA	Glycolysis / Gluconeogenesis
15	gene-PHATRDRAFT_56468	2.28689	1.19339	0.297009	-1.75142	PHATRDRAFT_56468	ENO, eno	Glycolysis / Gluconeogenesis
16	gene-PHATRDRAFT_56445	0.21464	-2.22001	0.0526818	-4.24655	PK3	PK, pyk	Glycolysis / Gluconeogenesis
17	gene-PHATRDRAFT_56172	3.41324	1.77114	4.03267	2.01174	PK6	PK, pyk	Glycolysis / Gluconeogenesis
18	gene-PHATRDRAFT_45997	12.4341	3.63623	5.24273	2.39032	PK4a	PK, pyk	Glycolysis / Gluconeogenesis
19	gene-PHATRDRAFT_27502	8.49509	3.08663	3.22606	1.68977	PK4b	PK, pyk	Glycolysis / Gluconeogenesis
20	gene-PHATRDRAFT_20360	4.09674	2.03448	9.98351	3.31955	PDH1	PDHA, pdhA	Citrate cycle (TCA cycle)
21	gene-PHATRDRAFT_20183	4.63335	2.21206	5.44879	2.44594	PDHB1	PDHB, pdhB	Citrate cycle (TCA cycle)
22	gene-PHATRDRAFT_26432	2.32172	1.21519	ns	ns	DLDH	DLD, lpd,?pdhD	Citrate cycle (TCA cycle)
23	gene-PHATRDRAFT_30145	3.9364	1.97688	3.35906	1.74806	PHATRDRAFT_30145	CS, gltA	Citrate cycle (TCA cycle)
24	gene-PHATRDRAFT_54477	0.334201	-1.58121	0.166294	-2.58819	ACL	ACLY	Citrate cycle (TCA cycle)
25	gene-PHATRDRAFT_26290	2.99754	1.58378	2.31569	1.21144	PHATRDRAFT_26290	acnB	Citrate cycle (TCA cycle) /Oxidative phosphorylation
26	gene-PHATRDRAFT_40430	24.523	4.61607	14.3001	3.83796	PHATRDRAFT_40430	DLST, sucB	Citrate cycle (TCA cycle)
27	gene-PHATRDRAFT_26921	4.96428	2.31158	ns	ns	PHATRDRAFT_26921	LSC2	Citrate cycle (TCA cycle)
28	gene-PHATR_41812	4.14654	2.05191	2.06742	1.04783	SDH1	SDHA, SDH1	Citrate cycle (TCA cycle) /Oxidative phosphorylation
29	gene-PHATRDRAFT_52539	4.88115	2.28722	3.49118	1.80372	SDH2	SDHB, SDH2	Citrate cycle (TCA cycle) /Oxidative phosphorylation
30	gene-PHATRDRAFT_46991	4.61639	2.20676	3.65444	1.86965	PHATRDRAFT_46991	SDHD, SDH4	Citrate cycle (TCA cycle) /Oxidative phosphorylation
31	gene-PHATRDRAFT_19708	2.63345	1.39695	2.44129	1.28765	FUM1	E4.2.1.2A, fumA, fumB	Citrate cycle (TCA cycle)
32	gene-PHATRDRAFT_36139	0.163257	-2.61479	0.0532787	-4.2303	Fum	E4.2.1.2B, fumC, FH	Citrate cycle (TCA cycle)
33	gene-PHATRDRAFT_22919	0.472006	-1.08312	0.198735	-2.33108	PHATRDRAFT_22919	NDUFV2	Oxidative phosphorylation
34	gene-PHATRDRAFT_bd1704	0.386311	-1.37217	0.215216	-2.21614	PHATRDRAFT_bd1704	NDUFA6	Oxidative phosphorylation
35	gene-PHATRDRAFT_31465	4.46162	2.15757	ns	ns	PHATRDRAFT_31465	ATPF1A, atpA	Oxidative phosphorylation
36	gene-PHATRDRAFT_20657	3.17774	1.668	2.82893	1.50026	AtpC	ATPF1G, atp	Oxidative phosphorylation
37	gene-PHATRDRAFT_44603	0.218472	-2.19448	0.10614	-3.23596	PHATRDRAFT_44603	ATPeF0O, ATP5O, ATP5	Oxidative phosphorylation
38	gene-PHATR_21030	2.32977	1.22019	ns	ns	PHATR_21030	ATPeV0D, ATP6D	Oxidative phosphorylation
39	gene-PHATRDRAFT_24978	2.80892	1.49002	2.10083	1.07096	PHATRDRAFT_24978	ATPeV1B, ATP6B	Oxidative phosphorylation
40	gene-PHATRDRAFT_28794	2.45578	1.29618	2.31875	1.21335	PHATRDRAFT_28794	ATPeV0A, ATP6N	Oxidative phosphorylation
41	gene-PHATRDRAFT_13096	3.25813	1.70404	2.47814	1.30926	PHATRDRAFT_13096	ATPeV0C, ATP6L	Oxidative phosphorylation
42	gene-PHATRDRAFT_15145	2.09736	1.06858	ns	ns	PHATRDRAFT_15145	ATPeV0C, ATP6L	Oxidative phosphorylation
43	gene-PHATRDRAFT_30040	0.386807	-1.37031	0.289239	-1.78967	PHATRDRAFT_30040	G6PD, zwf	Pentose phosphate pathway
44	gene-PHATRDRAFT_4059	0.294464	-1.76384	0.334962	-1.57793	PHATRDRAFT_4059	PRPS, prsA	Pentose phosphate pathway
45	gene-PHATRDRAFT_29260	6.56446	2.71468	4.02988	2.01074	PHATRDRAFT_29260	E2.2.1.1, tktA, tktB	Pentose phosphate pathway/Carbon fixation in photosynthetic organisms
46	gene-PHATR_28222	3.18329	1.67052	2.30689	1.20595	PHATR_28222	E2.2.1.2, talA, talB	Pentose phosphate pathway
47	gene-PHATRDRAFT_12668	0.172128	-2.53845	0.0320493	-4.96356	PHATRDRAFT_12668	rpe, RPE	Pentose phosphate pathway/Carbon fixation in photosynthetic organisms
48	gene-PHATRDRAFT_23598	5.42342	2.4392	2.54371	1.34694	GAPDH_3	GAPDH, gapA	Carbon fixation in photosynthetic organisms
49	gene-PHATRDRAFT_51128	8.18212	3.03247	ns	ns	GapC2a	GAPDH, gapA	Carbon fixation in photosynthetic organisms
50	gene-PHATRDRAFT_51970	17.8866	4.16081	6.40593	2.67941	PHATRDRAFT_51970	E1.1.1.40, maeB	Carbon fixation in photosynthetic organisms
51	gene-PHATRDRAFT_31465	4.46162	2.15757	ns	ns	PHATRDRAFT_31465	ATPF1A, atpA	Photosynthesis
52	gene-PHATRDRAFT_20657	3.17774	1.668	2.82893	1.50026	AtpC	ATPF1G, atpG	Photosynthesis
53	gene-PHATR_44056	0.166058	-2.59024	0.190767	-2.39011	PetJ	petJ	Photosynthesis
54	gene-PHATRDRAFT_48359	0.248043	-2.01134	0.0944475	-3.40434	PHATRDRAFT_48359	psbP	Photosynthesis
55	gene-PHATRDRAFT_55057	0.248902	-2.00635	0.229273	-2.12486	PsbM	psbM	Photosynthesis
56	gene-PHATRDRAFT_54499	0.24694	-2.01777	0.351982	-1.50643	OEE3	DHDH;psbQ	Photosynthesis
57	gene-PHATRDRAFT_26293	0.240593	-2.05533	0.295283	-1.75983	PHATRDRAFT_26293	psbU	Photosynthesis
58	gene-PHATRDRAFT_42765	0.135298	-2.88579	0.0396801	-4.65544	PHATRDRAFT_42765	psb27	Photosynthesis
59	gene-PHATRDRAFT_39942	ns	ns	0.174703	-2.51702	PHATRDRAFT_39942	E5.1.3.15	Glycolysis / Gluconeogenesis
60	gene-PHATRDRAFT_23924	ns	ns	0.449022	-1.15514	GPI_1	GPI, pgi	Glycolysis / Gluconeogenesis/Pentose phosphate pathway
61	gene-PHATRDRAFT_53878	ns	ns	0.189591	-2.39904	GPI_2	GPI, pgi	Glycolysis / Gluconeogenesis/Pentose phosphate pathway
62	gene-PHATRDRAFT_56512	ns	ns	2.06708	1.0476	GPI_3	GPI, pgi	Glycolysis / Gluconeogenesis/Pentose phosphate pathway
63	gene-PHATRDRAFT_42886	ns	ns	2.30825	1.2068	FBPC1	FBP, fbp	Glycolysis / Gluconeogenesis/Pentose phosphate pathway/Carbon fixation in photosynthetic organisms
64	gene-PHATRDRAFT_49386	ns	ns	0.486567	-1.03929	PHATRDRAFT_49386	;ALDO	Glycolysis / Gluconeogenesis/Pentose phosphate pathway/Carbon fixation in photosynthetic organisms
65	gene-PHATRDRAFT_42447	ns	ns	0.327546	-1.61023	Fba4	ALDO	Glycolysis / Gluconeogenesis/Pentose phosphate pathway/Carbon fixation in photosynthetic organisms
66	gene-PHATRDRAFT_bd375	ns	ns	0.340271	-1.55524	PHATRDRAFT_bd375	FBA, fbaA	Glycolysis / Gluconeogenesis/Pentose phosphate pathway/Carbon fixation in photosynthetic organisms
67	gene-PHATRDRAFT_bd825	ns	ns	0.33036	-1.59789	FbaC1	FBA, fbaA	Glycolysis / Gluconeogenesis/Pentose phosphate pathway/Carbon fixation in photosynthetic organisms
68	gene-PHATRDRAFT_48983	ns	ns	0.134473	-2.89461	PGK	PGK, pgk	Glycolysis / Gluconeogenesis/Carbon fixation in photosynthetic organisms
69	gene-PHATRDRAFT_51298	ns	ns	0.180801	-2.46753	PGAM_4	PGAM, gpmA	Glycolysis / Gluconeogenesis
70	gene-PHATRDRAFT_33839	ns	ns	0.262916	-1.92732	PGAM_6	PGAM, gpmA	Glycolysis / Gluconeogenesis
71	gene-PHATR_43812	ns	ns	4.83212	2.27266	PGAM_3	PGAM, gpmA	Glycolysis / Gluconeogenesis
72	gene-PHATRDRAFT_45557	ns	ns	0.00161545	-9.27385	PHATRDRAFT_45557	DLAT, aceF, pdhC;DLST, sucB	Glycolysis / Gluconeogenesis/Citrate cycle (TCA cycle)
73	gene-PHATRDRAFT_45333	ns	ns	0.237868	-2.07177	6PGDH	PGD, gnd, gntZ	Pentose phosphate pathway
74	gene-PHATR_50995	ns	ns	0.388676	-1.36336	PHATR_50995	rpiA	Pentose phosphate pathway/Carbon fixation in photosynthetic organisms
75	gene-PHATRDRAFT_20779	ns	ns	0.399952	-1.3221	FSA	E2.2.1.2, talA, talB	Pentose phosphate pathway
76	gene-PHATRDRAFT_49339	ns	ns	2.74926	1.45904	PYC2	PC, pyc	Citrate cycle (TCA cycle)
77	gene-PHATRDRAFT_30519	ns	ns	0.374922	-1.41534	PYC1	PC, pyc	Citrate cycle (TCA cycle)
78	gene-PHATRDRAFT_51297	ns	ns	0.402428	-1.3132	MDH	MDH2	Citrate cycle (TCA cycle)/Carbon fixation in photosynthetic organisms
79	gene-PHATRDRAFT_46387	ns	ns	0.420172	-1.25095	PHATRDRAFT_46387	OGDH, sucA	Citrate cycle (TCA cycle)
80	gene-PHATRDRAFT_45017	ns	ns	0.44419	-1.17075	PHATRDRAFT_45017	IDH1, IDH2, icd	Citrate cycle (TCA cycle)
81	gene-PHATRDRAFT_15777	ns	ns	7.3622	2.88014	PHATRDRAFT_15777	petH	Photosynthesis
82	gene-PHATRDRAFT_42018	ns	ns	2.6893	1.42723	PHATRDRAFT_42018	petH	Photosynthesis
83	gene-PHATRDRAFT_54738	ns	ns	0.181604	-2.46113	TIM_1	TPI, tpiA	Carbon fixation in photosynthetic organisms
84	gene-PHATRDRAFT_56467	ns	ns	0.287768	-1.79702	SBPase	E3.1.3.37	Carbon fixation in photosynthetic organisms
85	gene-PHATRDRAFT_21988	ns	ns	0.267441	-1.90271	PPdK	ppdK	Carbon fixation in photosynthetic organisms
86	gene-PHATRDRAFT_bd475	ns	ns	0.356138	-1.48949	PHATRDRAFT_bd475	GPT, ALT	Carbon fixation in photosynthetic organisms
87	gene-PHATRDRAFT_34010	ns	ns	2.13008	1.09091	PHATRDRAFT_34010	GPT, ALT	Carbon fixation in photosynthetic organisms
88	gene-PHATRDRAFT_14260	ns	ns	0.373283	-1.42166	PHATRDRAFT_14260	NDUFS8	Oxidative phosphorylation
89	gene-PHATR_43944	ns	ns	0.327528	-1.61031	PHATR_43944	NDUFV1	Oxidative phosphorylation
90	gene-PHATRDRAFT_44596	ns	ns	0.434047	-1.20408	PHATRDRAFT_44596	NDUFA2	Oxidative phosphorylation
91	gene-PHATRDRAFT_17671	ns	ns	0.459086	-1.12316	PHATRDRAFT_17671	NDUFA9	Oxidative phosphorylation
92	gene-PHATRDRAFT_34392	ns	ns	0.325189	-1.62065	PHATRDRAFT_34392	NDUFA12	Oxidative phosphorylation
93	gene-PHATRDRAFT_28620	ns	ns	0.441602	-1.17918	PHATRDRAFT_28620	NDUFA13	Oxidative phosphorylation
94	gene-PHATRDRAFT_11305	ns	ns	0.439104	-1.18737	PHATRDRAFT_11305	NDUFB9	Oxidative phosphorylation
95	gene-PHATRDRAFT_35590	ns	ns	0.292109	-1.77542	PHATRDRAFT_35590	NDUFB10	Oxidative phosphorylation
96	gene-PHATRDRAFT_47835	ns	ns	0.419583	-1.25297	Atp1	ATPeF1A, ATP5A1, ATP1	Oxidative phosphorylation
97	gene-PHATRDRAFT_43401	ns	ns	0.413541	-1.2739	PHATRDRAFT_43401	ATG16L1;ATPeF1D, ATP5D, ATP16	Oxidative phosphorylation
98	gene-PHATRDRAFT_39529	ns	ns	0.384026	-1.38072	PHATRDRAFT_39529	ATPeF1E, ATP5E, ATP15	Oxidative phosphorylation
99	gene-PHATRDRAFT_15844	ns	ns	0.266104	-1.90994	PHATRDRAFT_15844	ATPeV1H	Oxidative phosphorylation
100	gene-PHATRDRAFT_51058	ns	ns	0.305094	-1.71267	PHATRDRAFT_51058	ATPeV1D, ATP6M	Oxidative phosphorylation
101	gene-PHATRDRAFT_17928	ns	ns	2.95434	1.56283	PHATRDRAFT_17928	ATPeV0C, ATP6L	Oxidative phosphorylation
102	gene-PHATRDRAFT_12452	4.23089	2.08096	3.70072	1.8878	ATPase-3A	PMA1, PMA2	Oxidative phosphorylation
103	gene-PHATRDRAFT_55200	0.246986	-2.0175	0.223383	-2.16241	ATPase2-3A	PMA1, PMA2	Oxidative phosphorylation
104	gene-PHATRDRAFT_14529	ns	ns	0.326887	-1.61313	PHATRDRAFT_14529	ppa	Oxidative phosphorylation
105	gene-PHATRDRAFT_54926	0.337943	-1.56515	0.20324	-2.29874	ACC1	;ACACA	Fatty acid biosynthesis
106	gene-PHATRDRAFT_37652	ns	ns	0.0521637	-4.26081	FABD	fabD, MCAT, MCT1	Fatty acid biosynthesis
107	gene-PHATRDRAFT_20143	ns	ns	0.445423	-1.16675	ACS1	ACSL, fadD	Fatty acid biosynthesis
108	gene-PHATRDRAFT_12420	ns	ns	2.28535	1.19242	PHATRDRAFT_12420	ACSL, fadD	Fatty acid biosynthesis
109	gene-PHATRDRAFT_17720	ns	ns	0.214737	-2.21936	ACL1	ACSL, fadD	Fatty acid biosynthesis
110	gene-PHATRDRAFT_37367	0.120577	-3.05197	0.119985	-3.05907	FABFa	fabF, OXSM, CEM1	Fatty acid biosynthesis
111	gene-PHATRDRAFT_13073	0.17564	-2.50931	0.28378	-1.81716	FABG	fabG, OAR1	Fatty acid biosynthesis
112	gene-PHATRDRAFT_38394	12.6246	3.65817	6.97706	2.80262	PHATRDRAFT_38394	fabG, OAR1	Fatty acid biosynthesis
113	gene-PHATRDRAFT_44982	0.156866	-2.6724	0.0401481	-4.63853	PHATRDRAFT_44982	HTD2	Fatty acid biosynthesis
114	gene-PHATRDRAFT_47536	ns	ns	0.264549	-1.91839	PHATRDRAFT_47536	fabI	Fatty acid biosynthesis
115	gene-PHATRDRAFT_43560	0.259455	-1.94644	0.226852	-2.14018	PHATRDRAFT_43560	fabK	Fatty acid biosynthesis
116	gene-PHATRDRAFT_55029	ns	ns	ns	ns	PHATRDRAFT_55029	CA;cah	Nitrogen metabolism
117	gene-PHATRDRAFT_20342	ns	ns	ns	ns	GltD	gltD	Nitrogen metabolism
118	gene-PHATRDRAFT_45239	ns	ns	ns	ns	PHATRDRAFT_45239	GDH2	Nitrogen metabolism
119	gene-PHATRDRAFT_13951	3.62862	1.85942	3.09929	1.63194	PHATRDRAFT_13951	E1.4.1.4, gdhA	Nitrogen metabolism
120	gene-PHATRDRAFT_54983	77.9361	6.28422	170.946	7.4174	PHATRDRAFT_54983	NR	Nitrogen metabolism
121	gene-PHATRDRAFT_54476	3.85578	1.94702	11.7129	3.55002	PHATRDRAFT_54476	E3.5.1.49	Nitrogen metabolism
122	gene-PHATRDRAFT_45451	10.9577	3.45388	5.96914	2.57752	PHATRDRAFT_45451	E3.5.1.49	Nitrogen metabolism
123	gene-PHATRDRAFT_45443	6.05837	2.59893	2.62752	1.3937	PHATRDRAFT_45443	cynT, can	Nitrogen metabolism
124	gene-PHATRDRAFT_27757	19.9111	4.3155	24.0722	4.58929	PHATRDRAFT_27757	nirA	Nitrogen metabolism
125	gene-PHATRDRAFT_8155	262.303	8.03509	79.5367	6.31355	PHATRDRAFT_8155	nirB	Nitrogen metabolism
126	gene-PHATRDRAFT_13154	2532.5	11.3063	4110.7	12.0052	PHATRDRAFT_13154	nirB	Nitrogen metabolism
127	gene-PHATRDRAFT_22357	7.05756	2.81917	7.46867	2.90085	GLNA	glnA, GLUL	Nitrogen metabolism
128	gene-PHATRDRAFT_51092	4.53064	2.17971	11	3.45943	PHATRDRAFT_51092	glnA, GLUL	Nitrogen metabolism
129	gene-PHATRDRAFT_51214	5.56421	2.47618	10.9052	3.44694	GltX	GLT1	Nitrogen metabolism
130	gene-PHATRDRAFT_56605	6.06335	2.60012	11.0459	3.46543	PHATRDRAFT_56605	GLU, gltS	Nitrogen metabolism
131	gene-PHATRDRAFT_55040	ns	ns	ns	ns	PHATRDRAFT_55040	LDHD, dld	Pyruvate metabolism
132	gene-PHATR_46664	ns	ns	ns	ns	PHATR_46664	dld	Pyruvate metabolism
133	gene-PHATRDRAFT_bd1469	5.25176	2.3928	ns	ns	PHATRDRAFT_bd1469	ldhA	Pyruvate metabolism
134	gene-PHATRDRAFT_16683	ns	ns	ns	ns	GLO_2	gloB, gloC, HAGH	Pyruvate metabolism
135	gene-PHATRDRAFT_43667	18.1674	4.18328	26.0441	4.70288	PHATRDRAFT_43667	gloB, gloC, HAGH;PNKD	Pyruvate metabolism
136	gene-PHATRDRAFT_54560	4.44019	2.15062	15.1427	3.92055	PHATRDRAFT_54560	NRT, narK, nrtP, nasA	Nitrogen metabolism
137	gene-PHATRDRAFT_40691	2.31622	1.21177	3.32863	1.73493	PHATRDRAFT_40691	NRT, narK, nrtP, nasA	Nitrogen metabolism
138	gene-PHATRDRAFT_26029	48.9682	5.61377	127.437	6.99364	PHATRDRAFT_26029	NRT, narK, nrtP, nasA	Nitrogen metabolism
139	gene-PHATRDRAFT_2032	6.20516	2.63347	7.11177	2.83021	PHATRDRAFT_2032	NRT, narK, nrtP, nasA	Nitrogen metabolism
